# Supplementary material for: Jak2 and Jaw Muscles Are Required for Buccopharyngeal Membrane Perforation during Mouth Development
Source: J Dev Biol. 2023 May 31;11(2):24. doi: 10.3390/jdb11020024 (PMC10298892; doi:10.3390/jdb11020024)
Supplement: Supplementary file 1 [file jdb-11-00024-s001.zip]

Archive with 5 entries (5 files):
- jdb-2367752-supplementary figures.pdf
- Suppl Excel File 1 CA OMIM.xlsx
- Suppl Excel File 2-chemical screen.xlsx
- Suppl Excel File 3-DECIPHER.xlsx
- Suppl Exel File 4 overlap in screens.xlsx
