# Supplementary material for: Jak2 and Jaw Muscles Are Required for Buccopharyngeal Membrane Perforation during Mouth Development
Source: J Dev Biol. 2023 May 31;11(2):24. doi: 10.3390/jdb11020024 (PMC10298892; doi:10.3390/jdb11020024)
Supplement: Supplementary file 1 [file jdb-11-00024-s001.zip › Suppl Excel File 1 CA OMIM.xlsx]

## Sheet: Sheet
OMIM Search - '"choanal atresia" '
Downloaded:	Nov 07, 2022
Copyright (c) 1966-2022 Johns Hopkins University OMIM, data are provided for research purposes only.
MIM Number	Title	Included Titles	Cytogenetic Location	Genomic Coordinates (From NCBI/GRCh38)	Entrez Gene ID
#267430	RENAL TUBULAR DYSGENESIS; RTD	RENAL TUBULAR DYSGENESIS WITH CHOANAL ATRESIA AND ATHELIA, INCLUDED	1q32.1, 1q42.2, 3q24, 17q23.3
#603457	BOSMA ARHINIA MICROPHTHALMIA SYNDROME; BAMS		18p11.32
#613611	CHOANAL ATRESIA AND LYMPHEDEMA; CATLPH		1q32.3-q41
#214800	CHARGE SYNDROME		8q12.2
%608911	CHOANAL ATRESIA, POSTERIOR; PCA
179270	RADIAL RAY HYPOPLASIA WITH CHOANAL ATRESIA
#608572	BURN-MCKEOWN SYNDROME; BMKS		18q23
#270420	DIARRHEA 3, SECRETORY SODIUM, CONGENITAL, WITH OR WITHOUT OTHER CONGENITAL ANOMALIES; DIAR3		19q13.2
*603155	PROTEIN-TYROSINE PHOSPHATASE, NONRECEPTOR-TYPE, 14; PTPN14		1q32.3-q41	1:214348700-214551602	5784
#241850	HYPOTHYROIDISM, THYROIDAL OR ATHYROIDAL, WITH SPIKY HAIR AND CLEFT PALATE		9q22.33
#610536	MANDIBULOFACIAL DYSOSTOSIS, GUION-ALMEIDA TYPE; MFDGA		17q21.31
#612247	CROUZON SYNDROME WITH ACANTHOSIS NIGRICANS; CAN		4p16.3
#259775	RAINE SYNDROME; RNS		7p22.3
%113700	BREASTS AND/OR NIPPLES, APLASIA OR HYPOPLASIA OF, 1; BNAH1
%129900	ECTRODACTYLY, ECTODERMAL DYSPLASIA, AND CLEFT LIP/PALATE SYNDROME 1; EEC1		7q11.2-q21.3	7:62100001-98400000	1913
212060	CARBIMAZOLE SENSITIVITY
*608892	CHROMODOMAIN HELICASE DNA-BINDING PROTEIN 7; CHD7		8q12.2	8:60678740-60868028	55636
#147250	SOLITARY MEDIAN MAXILLARY CENTRAL INCISOR; SMMCI	SOLITARY MEDIAN MAXILLARY CENTRAL INCISOR SYNDROME, INCLUDED	7q36.3
#151050	LENZ-MAJEWSKI HYPEROSTOTIC DWARFISM; LMHD		8q22.1
#106210	ANIRIDIA 1; AN1	CATARACT, CONGENITAL, WITH LATE-ONSET CORNEAL DYSTROPHY, INCLUDED	11p13
#119580	BLEPHAROCHEILODONTIC SYNDROME 1; BCDS1		16q22.1
#147950	HYPOGONADOTROPIC HYPOGONADISM 2 WITH OR WITHOUT ANOSMIA; HH2		8p11.23
#158170	CHROMOSOME 9p DELETION SYNDROME		9p	9:1-43000001
#618939	TREACHER COLLINS SYNDROME 4; TCS4		2q14.1
#619859	PHOSPHORIBOSYLAMINOIMIDAZOLE CARBOXYLASE DEFICIENCY; PAICSD		4q12
#106260	ANKYLOBLEPHARON-ECTODERMAL DEFECTS-CLEFT LIP/PALATE; AEC		3q28
#135900	COFFIN-SIRIS SYNDROME 1; CSS1		6q25.3
#146510	PALLISTER-HALL SYNDROME; PHS		7p14.1
#300968	INTELLECTUAL DEVELOPMENTAL DISORDER, X-LINKED 99, SYNDROMIC, FEMALE-RESTRICTED; MRXS99F		Xp11.4
#303400	CLEFT PALATE WITH OR WITHOUT ANKYLOGLOSSIA, X-LINKED; CPX		Xq21.1
#236700	MCKUSICK-KAUFMAN SYNDROME; MKKS		20p12.2
#610199	DIABETES MELLITUS, NEONATAL, WITH CONGENITAL HYPOTHYROIDISM; NDH		9p24.2
#613309	DIAMOND-BLACKFAN ANEMIA 10; DBA10		12q13.2
#613680	BEAULIEU-BOYCOTT-INNES SYNDROME; BBIS		16p13.3
#611867	CHROMOSOME 22q11.2 DELETION SYNDROME, DISTAL		22q11.2	22:17400001-25500000
#615095	MICROCEPHALY 10, PRIMARY, AUTOSOMAL RECESSIVE; MCPH10		20q13.12
#154500	TREACHER COLLINS SYNDROME 1; TCS1		5q32-q33.1
#207410	ANTLEY-BIXLER SYNDROME WITHOUT GENITAL ANOMALIES OR DISORDERED STEROIDOGENESIS; ABS2		10q26.13
#616462	ACROFACIAL DYSOSTOSIS, CINCINNATI TYPE; AFDCIN		2p11.2
#617746	SWEENEY-COX SYNDROME; SWCOS		7p21.1
#619080	KILQUIST SYNDROME; KILQS		5q23.3
#619227	VERTEBRAL, CARDIAC, TRACHEOESOPHAGEAL, RENAL, AND LIMB DEFECTS; VCTERL		12p12.3
#619234	SHORT STATURE, OLIGODONTIA, DYSMORPHIC FACIES, AND MOTOR DELAY; SOFM		1q21.1
%140300	HASHIMOTO THYROIDITIS	THYROID AUTOANTIBODIES, INCLUDED	8q23-q24	8:105100001-145138636	140805
%275000	GRAVES DISEASE, SUSCEPTIBILITY TO, 1; GRD1		14q31	14:78800001-89300000	100312954
*605226	ARGININE-GLUTAMIC ACID DIPEPTIDE REPEATS; RERE		1p36.23	1:8352404-8817640	473
#101600	PFEIFFER SYNDROME	CRANIOFACIAL-SKELETAL-DERMATOLOGIC DYSPLASIA, INCLUDED	8p11.23, 10q26.13
#107600	APLASIA CUTIS CONGENITA, NONSYNDROMIC; ACC		10q11.21
#115470	CAT EYE SYNDROME; CES		22q11	22:15000001-25500000
#122860	CRANIODIAPHYSEAL DYSPLASIA, AUTOSOMAL DOMINANT; CDD		17q21.31
#123790	BEARE-STEVENSON CUTIS GYRATA SYNDROME; BSTVS		10q26.13
#300472	CORPUS CALLOSUM, AGENESIS OF, WITH IMPAIRED INTELLECTUAL DEVELOPMENT, OCULAR COLOBOMA, AND MICROGNATHIA		Xq13.1
#302905	ABRUZZO-ERICKSON SYNDROME; ABERS		Xq21.1
#305450	OPITZ-KAVEGGIA SYNDROME; OKS		Xq13.1
#251260	NIJMEGEN BREAKAGE SYNDROME; NBS	BERLIN BREAKAGE SYNDROME, INCLUDED; BBS, INCLUDED	8q21.3
#263750	POSTAXIAL ACROFACIAL DYSOSTOSIS; POADS		16q22.2
#604292	ECTRODACTYLY, ECTODERMAL DYSPLASIA, AND CLEFT LIP/PALATE SYNDROME 3; EEC3		3q28
#607323	DUANE-RADIAL RAY SYNDROME; DRRS		20q13.2
#613217	DIARRHEA 5, WITH TUFTING ENTEROPATHY, CONGENITAL; DIAR5		2p21
#613717	TREACHER COLLINS SYNDROME 2; TCS2		13q12.2
#613970	INTELLECTUAL DEVELOPMENTAL DISORDER, AUTOSOMAL DOMINANT 6, WITH OR WITHOUT SEIZURES; MRD6		12p13.1
#218700	HYPOTHYROIDISM, CONGENITAL, NONGOITROUS, 2; CHNG2		2q14.1
#273395	TETRAAMELIA SYNDROME 1; TETAMS1		17q21.31-q21.32
#275210	RESTRICTIVE DERMOPATHY 1; RSDM1		1p34.2
#616001	BREASTS AND/OR NIPPLES, APLASIA OR HYPOPLASIA OF, 2; BNAH2		1p34.2
#156400	METAPHYSEAL CHONDRODYSPLASIA, JANSEN TYPE; MCDJ		3p21.31
#164280	FEINGOLD SYNDROME 1; FGLDS1		2p24.3
#180500	AXENFELD-RIEGER SYNDROME, TYPE 1; RIEG1		4q25
#182212	SHPRINTZEN-GOLDBERG CRANIOSYNOSTOSIS SYNDROME; SGS		1p36.33-p36.32
#201750	ANTLEY-BIXLER SYNDROME WITH GENITAL ANOMALIES AND DISORDERED STEROIDOGENESIS; ABS1		7q11.23
#601390	VAN MALDERGEM SYNDROME 1; VMLDS1		11p15.4
#602535	MARSHALL-SMITH SYNDROME; MRSHSS		19p13.13
#612562	DIAMOND-BLACKFAN ANEMIA 7; DBA7		1p36.11
#617063	MEIER-GORLIN SYNDROME 7; MGORS7		22q11.21
#618116	BONE MARROW FAILURE SYNDROME 4; BMFS4		1p32.1
#619525	CONGENITAL DISORDER OF GLYCOSYLATION, TYPE IIw; CDG2W		11q23.3
%300712	CRANIOFACIOSKELETAL SYNDROME		Xq26-q27	X:129500001-148000000	100188773
%229850	FRYNS SYNDROME; FRNS
%236100	HOLOPROSENCEPHALY 1; HPE1		21q22.3	21:41200001-46709983	3244
%192350	VATER/VACTERL ASSOCIATION
118650	CHONDRODYSPLASIA PUNCTATA, AUTOSOMAL DOMINANT	CHONDRODYSPLASIA PUNCTATA DUE TO VITAMIN K DEFICIENCY, INCLUDED
607597	MICROPHTHALMIA WITH CYST, BILATERAL FACIAL CLEFTS, AND LIMB ANOMALIES
600776	FRYNS MICROPHTHALMIA SYNDROME
