# Supplementary material for: Jak2 and Jaw Muscles Are Required for Buccopharyngeal Membrane Perforation during Mouth Development
Source: J Dev Biol. 2023 May 31;11(2):24. doi: 10.3390/jdb11020024 (PMC10298892; doi:10.3390/jdb11020024)
Supplement: Supplementary file 1 [file jdb-11-00024-s001.zip › Suppl Excel File 2-chemical screen.xlsx]

## Sheet: Sum of All Data
chemical ID #	chemical name	TARGET	Target Gene Symbol	Function of the target	associated diseases
NSC1614	(4R)-4-[(3S,5R,8R,9S,10S,13R,14S,17R)-3-Hydroxy-4,4,10,13,14-pentamethyl-7,11-dioxo-2,3,5,6,8,9,12,15,16,17-decahydro-1H-cyclopenta[a]phenanthren-17-yl]pentanoic acid	prostaglandin E2 receptor EP2 subtype	PTGER2	This gene encodes a receptor for prostaglandin E2, a metabolite of arachidonic acid which has different biologic activities in a wide range of tissues.	Mutations in this gene are associated with aspirin-induced susceptibility to asthma.
NSC7962	3-[4-(2-Methylbutan-2-yl)phenoxy]benzoic acid	NPC intracellular cholesterol transporter 1 precursor	NPC1	This gene encodes a large protein that resides in the limiting membrane of endosomes and lysosomes and mediates intracellular cholesterol trafficking via binding of cholesterol to its N-terminal domain. It is predicted to have a cytoplasmic C-terminus, 13 transmembrane domains, and 3 large loops in the lumen of the endosome - the last loop being at the N-terminus. This protein transports low-dens…	Niemann-Pick type C disease, a rare autosomal recessive neurodegenerative disorder characterized by over accumulation of cholesterol and glycosphingolipids in late endosomal/lysosomal compartments.
		platelet-activating factor acetylhydrolase IB subunit beta isoform b	PAFAH1B1	This gene encodes the non-catalytic alpha subunit of the intracellular Ib isoform of platelet-activating factor acteylhydrolase, a heterotrimeric enzyme that specifically catalyzes the removal of the acetyl group at the SN-2 position of platelet activating factor (identified as 1-O-alkyl-2-acetyl-sn-glyceryl-3-phosphorylcholine).	Miller-Dieker lissencephaly syndrome
		Alpha-synuclein	SNCA	Alpha-synuclein is a member of the synuclein family, which also includes beta- and gamma-synuclein. Synucleins are abundantly expressed in the brain and alpha- and beta-synuclein inhibit phospholipase D2 selectively. SNCA may serve to integrate presynaptic signaling and membrane trafficking.	Parkinson disease. SNCA peptides are a major component of amyloid plaques in the brains of patients with Alzheimer's disease
NSC13380	4-(1,3-Benzothiazol-2-ylsulfanyl)-6-methoxy-2-methylquinoline	Janus kinase 2	JAK2	Non-receptor tyrosine kinase involved in various processes such as cell growth, development, differentiation or histone modifications. Mediates essential signaling events in both innate and adaptive immunity. In the cytoplasm, plays a pivotal role in signal transduction via its association with type I receptors such as growth hormone (GHR), prolactin (PRLR), leptin (LEPR), erythropoietin (EPOR), …	A mutation in this gene has been associated with hyperimmunoglobulin E syndrome (HIES)
		nuclear receptor ROR-gamma isoform 1	RORC	The protein encoded by this gene is a DNA-binding transcription factor and is a member of the NR1 subfamily of nuclear hormone receptors. The specific functions of this protein are not known; however, studies of a similar gene in mice have shown that this gene may be essential for lymphoid organogenesis and may play an important regulatory role in thymopoiesis. In addition, studies in mice sugges…	Immunodeficiency 42 and Candidiasis.
		Growth Factor, Augmenter Of Liver Regeneration	GFER	Regenerates the redox-active disulfide bonds in CHCHD4/MIA40, a chaperone essential for disulfide bond formation and protein folding in the mitochondrial intermembrane space. The reduced form of CHCHD4/MIA40 forms a transient intermolecular disulfide bridge with GFER/ERV1, resulting in regeneration of the essential disulfide bonds in CHCHD4/MIA40, while GFER/ERV1 becomes re-oxidized by donating e…	Myopathy, Mitochondrial Progressive, With Congenital Cataract, Hearing Loss, And Developmental Delay and Mitochondrial Disorders.
		E3 ubiquitin-protein ligase Mdm2 isoform a	MDM2	This gene encodes a nuclear-localized E3 ubiquitin ligase. The encoded protein can promote tumor formation by targeting tumor suppressor proteins, such as p53, for proteasomal degradation. This gene is itself transcriptionally-regulated by p53.	Lessel-Kubisch Syndrome and Accelerated Tumor Formation.
		protein Mdm4 isoform 1	MDM4	This gene encodes a nuclear protein that contains a p53 binding domain at the N-terminus and a RING finger domain at the C-terminus, and shows structural similarity to p53-binding protein MDM2. Both proteins bind the p53 tumor suppressor protein and inhibit its activity, and have been shown to be overexpressed in a variety of human cancers. However, unlike MDM2 which degrades p53, this protein in…	Bone Marrow Failure Syndrome 6 and Extraocular Retinoblastoma.
		serine-protein kinase ATM isoform a	ATM	The protein encoded by this gene belongs to the PI3/PI4-kinase family. This protein is an important cell cycle checkpoint kinase that phosphorylates; thus, it functions as a regulator of a wide variety of downstream proteins, including tumor suppressor proteins p53 and BRCA1, checkpoint kinase CHK2, checkpoint proteins RAD17 and RAD9, and DNA repair protein NBS1. This protein and the closely rela…	Mutations in this gene are associated with ataxia telangiectasia, an autosomal recessive disorder.
		euchromatic histone-lysine N-methyltransferase 2	EHMT2	This gene encodes a methyltransferase that methylates lysine residues of histone H3. Methylation of H3 at lysine 9 by this protein results in recruitment of additional epigenetic regulators and repression of transcription.	Hyperoxaluria, Primary, Type I and Kleefstra Syndrome.
		ATPase Family AAA Domain Containing 5	ATAD5	Involved in DNA damage response. Involved in a RAD9A-related damage checkpoint, a pathway that is important in determining whether DNA damage is compatible with cell survival or whether it requires cell elimination by apoptosis. Modulates the RAD9A interaction with BCL2 and thereby induces DNA damages-induced apoptosis.	Chromosome 17Q11.2 Deletion Syndrome and Xeroderma Pigmentosum, Variant Type.
		protein phosphatase 1 regulatory subunit 15A	PPP1R15A	This gene is a member of a group of genes whose transcript levels are increased following stressful growth arrest conditions and treatment with DNA-damaging agents. Recruits the serine/threonine-protein phosphatase PP1 to dephosphorylate the translation initiation factor eIF-2A/EIF2S1, thereby reversing the shut-off of protein synthesis initiated by stress-inducible kinases and facilitating recov…	Epiphyseal Dysplasia, Multiple, With Early-Onset Diabetes Mellitus and Malignant Pleural Mesothelioma.
		cystic fibrosis transmembrane conductance regulator	CFTR	This gene encodes a member of the ATP-binding cassette (ABC) transporter superfamily. The encoded protein functions as a chloride channel, making it unique among members of this protein family, and controls ion and water secretion and absorption in epithelial tissues. Channel activation is mediated by cycles of regulatory domain phosphorylation, ATP-binding by the nucleotide-binding domains, and …	cystic fibrosis
		geminin	GMNN	This gene encodes a protein that plays a critical role in cell cycle regulation. The encoded protein inhibits DNA replication by binding to DNA replication factor Cdt1, preventing the incorporation of minichromosome maintenance proteins into the pre-replication complex. The encoded protein is expressed during the S and G2 phases of the cell cycle and is degraded by the anaphase-promoting complex …	Increased expression of this gene may play a role in several malignancies including colon, rectal and breast cancer.
		nuclear receptor coactivator 2 isoform a	NCOA2	The protein encoded by this gene functions as a transcriptional coactivator for nuclear hormone receptors, including steroid, thyroid, retinoid, and vitamin D receptors. The encoded protein acts as an intermediary factor for the ligand-dependent activity of these nuclear receptors, which regulate their target genes upon binding of cognate response elements. This gene has been found to be involved…	Mesenchymal Chondrosarcoma and Spindle Cell Rhabdomyosarcoma.
		TAR DNA-binding protein 43	TARDBP	RNA-binding protein that is involved in various steps of RNA biogenesis and processing. It regulates the splicing of many non-coding and protein-coding RNAs including proteins involved in neuronal survival. Plays a role in maintaining mitochondrial homeostasis by regulating the processing of mitochondrial transcripts. Regulates also mRNA stability.Participates also in the normal skeletal muscle f…	Amyotrophic Lateral Sclerosis 10 With Or Without Frontotemporal Dementia and Motor Neuron Disease.
		Paired Box 8	PAX8	This gene encodes a member of the paired box (PAX) family of transcription factors. Members of this gene family typically encode proteins that contain a paired box domain, an octapeptide, and a paired-type homeodomain. This nuclear protein is involved in thyroid follicular cell development and expression of thyroid-specific genes. Mutations in this gene have been associated with thyroid dysgenesi…	Hypothyroidism, Congenital, Nongoitrous, 2 and Athyreosis.
		Isocitrate Dehydrogenase (NADP(+)) 1	IDH1	Isocitrate dehydrogenases catalyze the oxidative decarboxylation of isocitrate to 2-oxoglutarate. These enzymes belong to two distinct subclasses, one of which utilizes NAD(+) as the electron acceptor and the other NADP(+). Five isocitrate dehydrogenases have been reported: three NAD(+)-dependent isocitrate dehydrogenases, which localize to the mitochondrial matrix, and two NADP(+)-dependent isoc…	Metaphyseal Enchondromatosis With D-2-Hydroxyglutaric Aciduria and Glioma Susceptibility 1.
		Tyrosyl-DNA Phosphodiesterase 1	TDP1	The protein encoded by this gene is involved in repairing stalled topoisomerase I-DNA complexes by catalyzing the hydrolysis of the phosphodiester bond between the tyrosine residue of topoisomerase I and the 3-prime phosphate of DNA. This protein may also remove glycolate from single-stranded DNA containing 3-prime phosphoglycolate, suggesting a role in repair of free-radical mediated DNA double-…	Spinocerebellar Ataxia, Autosomal Recessive, With Axonal Neuropathy 1 and Axonal Neuropathy.
		Polo Like Kinase 1	PLK1	The Ser/Thr protein kinase encoded by this gene belongs to the CDC5/Polo subfamily. It is highly expressed during mitosis and elevated levels are found in many different types of cancer. Depletion of this protein in cancer cells dramatically inhibited cell proliferation and induced apoptosis; hence, it is a target for cancer therapy.	Gonococcal Keratitis and Brain Glioma.
		interleukin-1 beta proprotein	IL1B	The protein encoded by this gene is a member of the interleukin 1 cytokine family. This cytokine is produced by activated macrophages as a proprotein, which is proteolytically processed to its active form by caspase 1 (CASP1/ICE). This cytokine is an important mediator of the inflammatory response, and is involved in a variety of cellular activities, including cell proliferation, differentiation,…	Gastric Cancer, Hereditary Diffuse and Toxic Shock Syndrome.
NSC26744	6-Hydroxyflavone	Small Ubiquitin Like Modifier 1	SUMO1	This gene encodes a protein that is a member of the SUMO (small ubiquitin-like modifier) protein family. It functions in a manner similar to ubiquitin in that it is bound to target proteins as part of a post-translational modification system. However, unlike ubiquitin which targets proteins for degradation, this protein is involved in a variety of cellular processes, such as nuclear transport, tr…	Orofacial Cleft 10 and Cleft Lip.
		Gamma-aminobutyric acid receptor subunit pi	GABRP	The gamma-aminobutyric acid (GABA) A receptor is a multisubunit chloride channel that mediates the fastest inhibitory synaptic transmission in the central nervous system. The subunit encoded by this gene is expressed in several non-neuronal tissues including the uterus and ovaries. This subunit can assemble with known GABA A receptorsubunits, and the presence of this subunit alters the sensitivit…	Episodic Ataxia, Type 4 and Episodic Ataxia, Type 3.
		Glucocorticoid receptor / Nuclear Receptor Subfamily 3 Group C Member 1	NR3C1	This gene encodes glucocorticoid receptor, which can function both as a transcription factor that binds to glucocorticoid response elements in the promoters of glucocorticoid responsive genes to activate their transcription, and as a regulator of other transcription factors. This receptor is typically found in the cytoplasm, but upon ligand binding, is transported into the nucleus. It is involved…	Glucocorticoid Resistance, Generalized and Acth-Secreting Pituitary Adenoma.
		Androgen receptor	AR	The androgen receptor gene is more than 90 kb long and codes for a protein that has 3 major functional domains: the N-terminal domain, DNA-binding domain, and androgen-binding domain. The protein functions as a steroid-hormone activated transcription factor. Upon binding the hormone ligand, the receptor dissociates from accessory proteins, translocates into the nucleus, dimerizes, and then stimul…	Androgen Insensitivity, Partial and Spinal And Bulbar Muscular Atrophy, X-Linked 1.
		SUMO1/sentrin specific peptidase 7	SENP7	The reversible posttranslational modification of proteins by the addition of small ubiquitin-like SUMO proteins (see SUMO1; MIM 601912) is required for many cellular processes. SUMO-specific proteases, such as SENP7, process SUMO precursors to generate a C-terminal diglycine motif required for the conjugation reaction. They also display isopeptidase activity for deconjugation of SUMO-conjugated s…	Schopf-Schulz-Passarge Syndrome and Malaria.
		ras-related protein Rab-9A	RAB9A	Involved in the transport of proteins between the endosomes and the trans Golgi network.	Simpson-Golabi-Behmel Syndrome, Type
		NPC intracellular cholesterol transporter 1 precursor	NPC1	This gene encodes a large protein that resides in the limiting membrane of endosomes and lysosomes and mediates intracellular cholesterol trafficking via binding of cholesterol to its N-terminal domain. It is predicted to have a cytoplasmic C-terminus, 13 transmembrane domains, and 3 large loops in the lumen of the endosome - the last loop being at the N-terminus. This protein transports low-dens…	Defects in this gene cause Niemann-Pick type C disease, a rare autosomal recessive neurodegenerative disorder characterized by over accumulation of cholesterol and glycosphingolipids in late endosomal/lysosomal compartments.
		caspase-3 isoform a preproprotein	CASP3	The protein encoded by this gene is a cysteine-aspartic acid protease that plays a central role in the execution-phase of cell apoptosis. The encoded protein cleaves and inactivates poly(ADP-ribose) polymerase while it cleaves and activates sterol regulatory element binding proteins as well as caspases 6, 7, and 9.	Oropharynx Cancer and Helicobacter Pylori Infection.
		sentrin-specific protease 8	SENP8	This gene encodes a cysteine protease that is a member of the sentrin-specific protease family. The encoded protein is involved in processing and deconjugation of the ubiquitin-like protein termed, neural precursor cell expressed developmentally downregulated 8.	Panophthalmitis and Purulent Endophthalmitis.
		ATPase Family AAA Domain Containing 5	ATAD5	Involved in DNA damage response. Involved in a RAD9A-related damage checkpoint, a pathway that is important in determining whether DNA damage is compatible with cell survival or whether it requires cell elimination by apoptosis. Modulates the RAD9A interaction with BCL2 and thereby induces DNA damages-induced apoptosis.	Diseases associated with ATAD5 include Chromosome 17Q11.2 Deletion Syndrome and Xeroderma Pigmentosum, Variant Type.
		nuclear receptor subfamily 0 group B member 1	NR0B1	This gene encodes a protein that contains a DNA-binding domain. The encoded protein acts as a dominant-negative regulator of transcription which is mediated by the retinoic acid receptor. This protein also functions as an anti-testis gene by acting antagonistically to Sry. Mutations in this gene result in both X-linked congenital adrenal hypoplasia and hypogonadotropic hypogonadism.	Diseases associated with NR0B1 include Adrenal Hypoplasia, Congenital and 46,Xy Sex Reversal 2.
		Calmodulin-1	CALM1	This gene encodes one of three calmodulin proteins which are members of the EF-hand calcium-binding protein family. Calcium-induced activation of calmodulin regulates and modulates the function of cardiac ion channels. Two pseudogenes have been identified on chromosome 7 and X. Multiple transcript variants encoding different isoforms have been found for this gene. A missense mutation in the CALM1…	A missense mutation in the CALM1 gene has been associated with ventricular tachycardia
		LARGE Xylosyl- And Glucuronyltransferase 1	LARGE1	This gene encodes a member of the N-acetylglucosaminyltransferase gene family. It encodes a glycosyltransferase which participates in glycosylation of alpha-dystroglycan, and may carry out the synthesis of glycoprotein and glycosphingolipid sugar chains. It may also be involved in the addition of a repeated disaccharide unit. The protein encoded by this gene is the glycotransferase that adds the …	Diseases associated with LARGE1 include Muscular Dystrophy-Dystroglycanopathy , Type B, 6 and Muscular Dystrophy-Dystroglycanopathy , Type A, 6. Among its related pathways are Metabolism of proteins and Metabolism.
		BRCA1	BRCA1	This gene encodes a 190 kD nuclear phosphoprotein that plays a role in maintaining genomic stability, and it also acts as a tumor suppressor. The BRCA1 gene contains 22 exons spanning about 110 kb of DNA. The encoded protein combines with other tumor suppressors, DNA damage sensors, and signal transducers to form a large multi-subunit protein complex known as the BRCA1-associated genome surveilla…	Mutations in this gene are responsible for approximately 40% of inherited breast cancers and more than 80% of inherited breast and ovarian cancers.
NSC30930	5-(Benzyloxy)-1H-indole-2-carboxylic acid	3-oxo-5-alpha-steroid 4-dehydrogenase 2	SRD5A2	This gene encodes a microsomal protein expressed at high levels in androgen-sensitive tissues such as the prostate. The encoded protein is active at acidic pH and is sensitive to the 4-azasteroid inhibitor finasteride. Deficiencies in this gene can result in male pseudohermaphroditism, specifically pseudovaginal perineoscrotal hypospadias (PPSH).	Deficiencies in this gene can result in male pseudohermaphroditism, specifically pseudovaginal perineoscrotal hypospadias (PPSH)
		platelet-activating factor acetylhydrolase IB subunit beta isoform b	PAFAH1B1	This gene encodes the non-catalytic alpha subunit of the intracellular Ib isoform of platelet-activating factor acteylhydrolase, a heterotrimeric enzyme that specifically catalyzes the removal of the acetyl group at the SN-2 position of platelet activating factor (identified as 1-O-alkyl-2-acetyl-sn-glyceryl-3-phosphorylcholine). Two other isoforms of intracellular platelet-activating factor acet…	This locus was identified as encoding a gene that when mutated or lost caused the lissencephaly associated with Miller-Dieker lissencephaly syndrome.
		NEDD8-conjugating enzyme Ubc12	NEDD8	NEDD8 (NEDD8 Ubiquitin Like Modifier) is a Protein Coding gene. Diseases associated with NEDD8 include Parkinson Disease, Late-Onset and Myeloma, Multiple. Among its related pathways are Clathrin-mediated endocytosis and Signaling by GPCR. Gene Ontology (GO) annotations related to this gene include ubiquitin protein ligase binding. An important paralog of this gene is UBC.	Diseases associated with NEDD8 include Parkinson Disease, Late-Onset and Myeloma, Multiple.
NSC31703	Ethyl N-[4-[(E)-3-phenylprop-2-enoyl]phenyl]carbamate	nuclear receptor ROR-gamma isoform 1	RORC	The protein encoded by this gene is a DNA-binding transcription factor and is a member of the NR1 subfamily of nuclear hormone receptors. The specific functions of this protein are not known; however, studies of a similar gene in mice have shown that this gene may be essential for lymphoid organogenesis and may play an important regulatory role in thymopoiesis. In addition, studies in mice sugges…	Diseases associated with RORC include Immunodeficiency 42 and Candidiasis.
		Golgi-associated PDZ and coiled-coil motif-containing protein isoform b	GOPC	This gene encodes a Golgi protein with a PDZ domain. The PDZ domain is globular and proteins which contain them bind other proteins through short motifs near the C-termini. Mice which are deficient in the orthologous protein have globozoospermia and are infertile. Multiple transcript variants encoding different isoforms have been found for this gene.	Diseases associated with GOPC include Spermatogenic Failure 6 and Spermatogenic Failure 9.
		cystic fibrosis transmembrane conductance regulator	CFTR	This gene encodes a member of the ATP-binding cassette (ABC) transporter superfamily. The encoded protein functions as a chloride channel, making it unique among members of this protein family, and controls ion and water secretion and absorption in epithelial tissues. Channel activation is mediated by cycles of regulatory domain phosphorylation, ATP-binding by the nucleotide-binding domains, and …	The most frequently occurring mutation in cystic fibrosis, DeltaF508, results in impaired folding and trafficking of the encoded protein.
		perilipin-5	PLIN5	Members of the perilipin family, such as PLIN5, coat intracellular lipid storage droplets and protect them from lipolytic degradation.	Diseases associated with PLIN5 include Chanarin-Dorfman Syndrome.
		1-acylglycerol-3-phosphate O-acyltransferase ABHD5	ABHD5	The protein encoded by this gene belongs to a large family of proteins defined by an alpha/beta hydrolase fold, and contains three sequence motifs that correspond to a catalytic triad found in the esterase/lipase/thioesterase subfamily. It differs from other members of this subfamily in that its putative catalytic triad contains an asparagine instead of the serine residue.	Diseases associated with ABHD5 include Chanarin-Dorfman Syndrome and Ichthyosis.
		G-protein coupled receptor 183	GPR183	This gene was identified by the up-regulation of its expression upon Epstein-Barr virus infection of primary B lymphocytes. This gene is predicted to encode a G protein-coupled receptor that is most closely related to the thrombin receptor. Expression of this gene was detected in B-lymphocyte cell lines and lymphoid tissues but not in T-lymphocyte cell lines or peripheral blood T lymphocytes. The…	Diseases associated with GPR183 include Bile Acid Synthesis Defect, Congenital, 3 and Retinitis Pigmentosa 14.
		hepatocyte nuclear factor 4-alpha 2	HNF4A	The protein encoded by this gene is a nuclear transcription factor which binds DNA as a homodimer. The encoded protein controls the expression of several genes, including hepatocyte nuclear factor 1 alpha, a transcription factor which regulates the expression of several hepatic genes. This gene may play a role in development of the liver, kidney, and intestines. Mutations in this gene have been a…	Diseases associated with HNF4A include Maturity-Onset Diabetes Of The Young, Type 1 and Fanconi Renotubular Syndrome 4 With Maturity-Onset Diabetes Of The Young.
		TAR DNA-binding protein 43	TARDBP	RNA-binding protein that is involved in various steps of RNA biogenesis and processing. It regulates the splicing of many non-coding and protein-coding RNAs including proteins involved in neuronal survival. Plays a role in maintaining mitochondrial homeostasis by regulating the processing of mitochondrial transcripts. Regulates also mRNA stability.Participates also in the normal skeletal muscle f…	Diseases associated with TARDBP include Amyotrophic Lateral Sclerosis 10 With Or Without Frontotemporal Dementia and Motor Neuron Disease.
		TDP1 protein	TDP1	The protein encoded by this gene is involved in repairing stalled topoisomerase I-DNA complexes by catalyzing the hydrolysis of the phosphodiester bond between the tyrosine residue of topoisomerase I and the 3-prime phosphate of DNA. This protein may also remove glycolate from single-stranded DNA containing 3-prime phosphoglycolate, suggesting a role in repair of free-radical mediated DNA double-…	Diseases associated with TDP1 include Spinocerebellar Ataxia, Autosomal Recessive, With Axonal Neuropathy 1 and Axonal Neuropathy.
		interleukin-1 beta proprotein	IL1B	The protein encoded by this gene is a member of the interleukin 1 cytokine family. This cytokine is produced by activated macrophages as a proprotein, which is proteolytically processed to its active form by caspase 1 (CASP1/ICE). This cytokine is an important mediator of the inflammatory response, and is involved in a variety of cellular activities, including cell proliferation, differentiation,…	Diseases associated with IL1B include Gastric Cancer, Hereditary Diffuse and Toxic Shock Syndrome.
NSC33758	(5-Methyl-2-propan-2-ylphenyl) N-(4-methoxyphenyl)carbamate	Golgi-associated PDZ and coiled-coil motif-containing protein isoform b	GOPC	This gene encodes a Golgi protein with a PDZ domain. The PDZ domain is globular and proteins which contain them bind other proteins through short motifs near the C-termini. Mice which are deficient in the orthologous protein have globozoospermia and are infertile.	Diseases associated with GOPC include Spermatogenic Failure 6 and Spermatogenic Failure 9.
		cystic fibrosis transmembrane conductance regulator	CFTR	This gene encodes a member of the ATP-binding cassette (ABC) transporter superfamily. The encoded protein functions as a chloride channel, making it unique among members of this protein family, and controls ion and water secretion and absorption in epithelial tissues. Channel activation is mediated by cycles of regulatory domain phosphorylation, ATP-binding by the nucleotide-binding domains, and …	The most frequently occurring mutation in cystic fibrosis, DeltaF508, results in impaired folding and trafficking of the encoded protein.
		Transient receptor potential cation channel subfamily A member 1	TRPA1	The structure of the protein encoded by this gene is highly related to both the protein ankyrin and transmembrane proteins. The specific function of this protein has not yet been determined; however, studies indicate the function may involve a role in signal transduction and growth control.	Diseases associated with TRPA1 include Episodic Pain Syndrome, Familial, 1 and Familial Episodic Pain Syndrome.
		Transient receptor potential cation channel subfamily M member 8	TRPM8	TRPM8 (Transient Receptor Potential Cation Channel Subfamily M Member 8) is a Protein Coding gene. Diseases associated with TRPM8 include Migraine Without Aura and Dentin Sensitivity. Among its related pathways are CREB Pathway and TRP channels. Gene Ontology (GO) annotations related to this gene include protein homodimerization activity and calcium channel activity. An important paralog of this …	Diseases associated with TRPM8 include Migraine Without Aura and Dentin Sensitivity.
NSC36525	8-[(4-Tert-butylphenoxy)methyl]-1,3-dimethyl-3,7-dihydro-1h-purine-2,6-dione	Janus kinase 2	JAK2	Non-receptor tyrosine kinase involved in various processes such as cell growth, development, differentiation or histone modifications. Mediates essential signaling events in both innate and adaptive immunity. In the cytoplasm, plays a pivotal role in signal transduction via its association with type I receptors such as growth hormone (GHR), prolactin (PRLR), leptin (LEPR), erythropoietin (EPOR), …	A mutation in this gene has been associated with hyperimmunoglobulin E syndrome (HIES)
		nucleotide-binding oligomerization domain-containing protein 1 isoform 1	NOD1	This gene encodes a member of the nucleotide-binding oligomerization domain (NOD)-like receptor (NLR) family of proteins. The encoded protein plays a role in innate immunity by acting as a pattern-recognition receptor (PRR) that binds bacterial peptidoglycans and initiates inflammation. This protein has also been implicated in the immune response to viral and parasitic infection. Major structural…	Diseases associated with NOD1 include Helicobacter Pylori Infection and Inflammatory Bowel Disease. Mutations in this gene are associated with asthma, inflammatory bowel disease, Behcet disease and sarcoidosis in human patients
		nuclear factor erythroid 2-related factor 2 isoform 2	NFE2L2	This gene encodes a transcription factor which is a member of a small family of basic leucine zipper (bZIP) proteins. The encoded transcription factor regulates genes which contain antioxidant response elements (ARE) in their promoters; many of these genes encode proteins involved in response to injury and inflammation which includes the production of free radicals.	Diseases associated with NFE2L2 include Immunodeficiency, Developmental Delay, And Hypohomocysteinemia and Lung Squamous Cell Carcinoma.
		ATPase Family AAA Domain Containing 5	ATAD5	Involved in DNA damage response. Involved in a RAD9A-related damage checkpoint, a pathway that is important in determining whether DNA damage is compatible with cell survival or whether it requires cell elimination by apoptosis. Modulates the RAD9A interaction with BCL2 and thereby induces DNA damages-induced apoptosis.	Diseases associated with ATAD5 include Chromosome 17Q11.2 Deletion Syndrome and Xeroderma Pigmentosum, Variant Type.
		muscarinic acetylcholine receptor M1	CHRM1	The muscarinic cholinergic receptors belong to a larger family of G protein-coupled receptors. The functional diversity of these receptors is defined by the binding of acetylcholine and includes cellular responses such as adenylate cyclase inhibition, phosphoinositide degeneration, and potassium channel mediation. Muscarinic receptors influence many effects of acetylcholine in the central and per…	Diseases associated with CHRM1 include Heart Block, Congenital and Alzheimer Disease.
		nuclear receptor coactivator 3 isoform a	NCOA1	The protein encoded by this gene acts as a transcriptional coactivator for steroid and nuclear hormone receptors. It is a member of the p160/steroid receptor coactivator(SRC) family and like other family members has histone acetyltransferase activity and contains a nuclear localization signal, as well as bHLH and PAS domains. The product of this gene binds nuclear receptors directly and stimulate…	Diseases associated with NCOA1 include Rhabdomyosarcoma and Endometrial Hyperplasia.
		fatty acid synthase	FASN	NADPH, into long-chain saturated fatty acids. In some cancer cell lines, this protein has been found to be fused with estrogen receptor-alpha (ER-alpha), in which the N-terminus of FAS is fused in-frame with the C-terminus of ER-alpha.	Diseases associated with FASN include Non-Alcoholic Fatty Liver Disease and Fatty Liver Disease.
		photoreceptor-specific nuclear receptor	NR2E3	This protein is part of a large family of nuclear receptor transcription factors involved in signaling pathways. Nuclear receptors have been shown to regulate pathways involved in embryonic development, as well as in maintenance of proper cell function in adults. Members of this family are characterized by discrete domains that function in DNA and ligand binding. This gene encodes a retinal nucle…	Enhanced S-Cone Syndrome and Retinitis Pigmentosa 37.
		TDP1 protein	TDP1	The protein encoded by this gene is involved in repairing stalled topoisomerase I-DNA complexes by catalyzing the hydrolysis of the phosphodiester bond between the tyrosine residue of topoisomerase I and the 3-prime phosphate of DNA. This protein may also remove glycolate from single-stranded DNA containing 3-prime phosphoglycolate, suggesting a role in repair of free-radical mediated DNA double-…	Diseases associated with TDP1 include Spinocerebellar Ataxia, Autosomal Recessive, With Axonal Neuropathy 1 and Axonal Neuropathy.
NSC45536	2-Naphthol, 1-(p-fluorophenylazo)-	WEE1 homolog	WEE1	This gene encodes a nuclear protein, which is a tyrosine kinase belonging to the Ser/Thr family of protein kinases. This protein catalyzes the inhibitory tyrosine phosphorylation of CDC2/cyclin B kinase, and appears to coordinate the transition between DNA replication and mitosis by protecting the nucleus from cytoplasmically activated CDC2 kinase.	Diseases associated with WEE1 include Western Equine Encephalitis and Gum Cancer
		mitogen-activated protein kinase 1	MAPK1	This gene encodes a member of the MAP kinase family. MAP kinases, also known as extracellular signal-regulated kinases (ERKs), act as an integration point for multiple biochemical signals, and are involved in a wide variety of cellular processes such as proliferation, differentiation, transcription regulation and development. The activation of this kinase requires its phosphorylation by upstream …	Diseases associated with MAPK1 include Chromosome 22Q11.2 Deletion Syndrome, Distal and Pertussis.
		lysophospholipase II	LYPLA2	Lysophospholipases are enzymes that act on biological membranes to regulate the multifunctional lysophospholipids.	Diseases associated with LYPLA2 include Hypotonia-Cystinuria Syndrome.
		protein fosB isoform 1	FOSB	The Fos gene family consists of 4 members: FOS, FOSB, FOSL1, and FOSL2. These genes encode leucine zipper proteins that can dimerize with proteins of the JUN family, thereby forming the transcription factor complex AP-1. As such, the FOS proteins have been implicated as regulators of cell proliferation, differentiation, and transformation. Alternatively spliced transcript variants encoding differ…	Diseases associated with FOSB include Osteoblastoma and Histiocytoid Hemangioma.
		euchromatic histone-lysine N-methyltransferase 2	EHMT2	This gene encodes a methyltransferase that methylates lysine residues of histone H3. Methylation of H3 at lysine 9 by this protein results in recruitment of additional epigenetic regulators and repression of transcription. This gene was initially thought to be two different genes, NG36 and G9a, adjacent to each other in the HLA locus. Alternative splicing results in multiple transcript variants. …	Diseases associated with EHMT2 include Hyperoxaluria, Primary, Type I and Kleefstra Syndrome.
		bromodomain adjacent to zinc finger domain 2B	BAZ2B	This gene belongs to the bromodomain gene family. Members of this gene family encode proteins that are integral components of chromatin remodeling complexes. The encoded protein showed strong preference for the activating H3K14Ac mark in a histone peptide screen, suggesting a potential role in transcriptional activation.	Diseases associated with BAZ2B include Baker-Gordon Syndrome and Mental Retardation, Autosomal Dominant 10.
		chromobox protein homolog 1	CBX1	This gene encodes a highly conserved nonhistone protein, which is a member of the heterochromatin protein family . The protein is enriched in the heterochromatin and associated with centromeres. The protein has a single N-terminal chromodomain which can bind to histone proteins via methylated lysine residues, and a C-terminal chromo shadow-domain (CSD) which is responsible for the homodimerizatio…	Diseases associated with CBX1 include Hyperoxaluria, Primary, Type I and Carbohydrate Metabolic Disorder.
NSC50572	5,7-Dimethyl-4-(propan-2-ylsulfanyl)pyrido[2,3-d]pyrimidin-2-amine	cardiac alpha tropomyosin	TPM1	This gene is a member of the tropomyosin family of highly conserved, widely distributed actin-binding proteins involved in the contractile system of striated and smooth muscles and the cytoskeleton of non-muscle cells. Tropomyosin is composed of two alpha-helical chains arranged as a coiled-coil. It is polymerized end to end along the two grooves of actin filaments and provides stability to the f…	Diseases associated with TPM1 include Cardiomyopathy, Familial Hypertrophic, 3 and Cardiomyopathy, Dilated, 1E.
		troponin I, cardiac muscle	TNNI3	Troponin I (TnI), along with troponin T (TnT) and troponin C (TnC), is one of 3 subunits that form the troponin complex of the thin filaments of striated muscle. TnI is the inhibitory subunit; blocking actin-myosin interactions and thereby mediating striated muscle relaxation. The TnI subfamily contains three genes: TnI-skeletal-fast-twitch, TnI-skeletal-slow-twitch, and TnI-cardiac. This gene en…	Diseases associated with TNNI3 include Cardiomyopathy, Dilated, 2A and Cardiomyopathy, Familial Hypertrophic, 7.
		troponin C, slow skeletal and cardiac muscles	TNNC1	Troponin is a central regulatory protein of striated muscle contraction, and together with tropomyosin, is located on the actin filament. Troponin consists of 3 subunits: TnI, which is the inhibitor of actomyosin ATPase; TnT, which contains the binding site for tropomyosin; and TnC, the protein encoded by this gene. The binding of calcium to TnC abolishes the inhibitory action of TnI, thus allowi…	Diseases associated with TNNC1 include Cardiomyopathy, Familial Hypertrophic, 13 and Cardiomyopathy, Dilated, 1Z.
		troponin T, cardiac muscle isoform 3	TNNT2	The protein encoded by this gene is the tropomyosin-binding subunit of the troponin complex, which is located on the thin filament of striated muscles and regulates muscle contraction in response to alterations in intracellular calcium ion concentration. Mutations in this gene have been associated with familial hypertrophic cardiomyopathy as well as with dilated cardiomyopathy.	Diseases associated with TNNT2 include Cardiomyopathy, Dilated, 1D and Cardiomyopathy, Familial Hypertrophic, 2.
		nuclear factor erythroid 2-related factor 2 isoform 2	NFE2L2	This gene encodes a transcription factor which is a member of a small family of basic leucine zipper (bZIP) proteins. The encoded transcription factor regulates genes which contain antioxidant response elements (ARE) in their promoters; many of these genes encode proteins involved in response to injury and inflammation which includes the production of free radicals. Multiple transcript variants e…	Diseases associated with NFE2L2 include Immunodeficiency, Developmental Delay, And Hypohomocysteinemia and Lung Squamous Cell Carcinoma.
		kelch-like ECH-associated protein 1	KEAP1	This gene encodes a protein containing KELCH-1 like domains, as well as a BTB/POZ domain. Kelch-like ECH-associated protein 1 interacts with NF-E2-related factor 2 in a redox-sensitive manner and the dissociation of the proteins in the cytoplasm is followed by transportation of NF-E2-related factor 2 to the nucleus. This interaction results in the expression of the catalytic subunit of gamma-glut…	Diseases associated with KEAP1 include Goiter, Multinodular 1, With Or Without Sertoli-Leydig Cell Tumors and Papillary Adenocarcinoma.
		Tyrosyl-DNA Phosphodiesterase 1	TDP1	The protein encoded by this gene is involved in repairing stalled topoisomerase I-DNA complexes by catalyzing the hydrolysis of the phosphodiester bond between the tyrosine residue of topoisomerase I and the 3-prime phosphate of DNA. This protein may also remove glycolate from single-stranded DNA containing 3-prime phosphoglycolate, suggesting a role in repair of free-radical mediated DNA double-…	Diseases associated with TDP1 include Spinocerebellar Ataxia, Autosomal Recessive, With Axonal Neuropathy 1 and Axonal Neuropathy.
NSC54509	2,2'-Dithiodianiline	HSP90AA1 protein	HSP90AA1	The protein encoded by this gene is an inducible molecular chaperone that functions as a homodimer. The encoded protein aids in the proper folding of specific target proteins by use of an ATPase activity that is modulated by co-chaperones.	Diseases associated with HSP90AA1 include Candidiasis and Epidermolysis Bullosa Acquisita.
		APOBEC-3G isoform 1	APOBEC3G	This gene is a member of the cytidine deaminase gene family. It is one of seven related genes or pseudogenes found in a cluster, thought to result from gene duplication, on chromosome 22. Members of the cluster encode proteins that are structurally and functionally related to the C to U RNA-editing cytidine deaminase APOBEC1. The protein encoded by this gene catalyzes site-specific deamination of…	Diseases associated with APOBEC3G include Hepatitis B and Hepatitis.
		euchromatic histone-lysine N-methyltransferase 2	EHMT2	This gene encodes a methyltransferase that methylates lysine residues of histone H3. Methylation of H3 at lysine 9 by this protein results in recruitment of additional epigenetic regulators and repression of transcription. This gene was initially thought to be two different genes, NG36 and G9a, adjacent to each other in the HLA locus.	Diseases associated with EHMT2 include Hyperoxaluria, Primary, Type I and Kleefstra Syndrome.
		bromodomain adjacent to zinc finger domain 2B	BAZ2B	This gene belongs to the bromodomain gene family. Members of this gene family encode proteins that are integral components of chromatin remodeling complexes. The encoded protein showed strong preference for the activating H3K14Ac mark in a histone peptide screen, suggesting a potential role in transcriptional activation.	Diseases associated with BAZ2B include Baker-Gordon Syndrome and Mental Retardation, Autosomal Dominant 10. This gene may be associated with susceptibility to sudden cardiac death (SCD).
		vitamin D3 receptor isoform VDRA	VDR	This gene encodes vitamin D3 receptor, which is a member of the nuclear hormone receptor superfamily of ligand-inducible transcription factors. This receptor also functions as a receptor for the secondary bile acid, lithocholic acid. Downstream targets of vitamin D3 receptor are principally involved in mineral metabolism, though this receptor regulates a variety of other metabolic pathways, such …	Diseases associated with VDR include Vitamin D-Dependent Rickets, Type 2A and Rickets.
		perilipin-5	PLIN5	Members of the perilipin family, such as PLIN5, coat intracellular lipid storage droplets and protect them from lipolytic degradation	Diseases associated with PLIN5 include Chanarin-Dorfman Syndrome.
		1-acylglycerol-3-phosphate O-acyltransferase ABHD5	ABHD5	The protein encoded by this gene belongs to a large family of proteins defined by an alpha/beta hydrolase fold, and contains three sequence motifs that correspond to a catalytic triad found in the esterase/lipase/thioesterase subfamily. It differs from other members of this subfamily in that its putative catalytic triad contains an asparagine instead of the serine residue.	Diseases associated with ABHD5 include Chanarin-Dorfman Syndrome and Ichthyosis.
		rac GTPase-activating protein 1 isoform a	RACGAP1	This gene encodes a GTPase-activating protein (GAP) that is a compoment of the centralspindlin complex. This protein binds activated forms of Rho GTPases and stimulates GTP hydrolysis, which results in negative regulation of Rho-mediated signals. This protein plays a regulatory role in cytokinesis, cell growth, and differentiation.	Diseases associated with RACGAP1 include Uterine Carcinosarcoma and Cataract 36.
		trace amine-associated receptor 1	TAAR1	The protein encoded by this gene is a G-protein coupled receptor activated by trace amines. The encoded protein responds little or not at all to dopamine, serotonin, epinephrine, or histamine, but responds well to beta-phenylethylamine, p-tyramine, octopamine, and tryptamine. While primarily functioning in neurologic systems, there is evidence that this gene is involved in blood cell and immunolo…	Diseases associated with TAAR1 include Superficial Urinary Bladder Cancer and Hypoparathyroidism, Sensorineural Deafness, And Renal Disease.
		hepatocyte nuclear factor 4-alpha 2	HNF4A	The protein encoded by this gene is a nuclear transcription factor which binds DNA as a homodimer. The encoded protein controls the expression of several genes, including hepatocyte nuclear factor 1 alpha, a transcription factor which regulates the expression of several hepatic genes. This gene may play a role in development of the liver, kidney, and intestines.	Diseases associated with HNF4A include Maturity-Onset Diabetes Of The Young, Type 1 and Fanconi Renotubular Syndrome 4 With Maturity-Onset Diabetes Of The Young. Mutations in this gene have been associated with monogenic autosomal dominant non-insulin-dependent diabetes mellitus type I.
		Protein Arginine Methyltransferase 1	PRMT1	This gene encodes a member of the protein arginine N-methyltransferase (PRMT) family. Post-translational modification of target proteins by PRMTs plays an important regulatory role in many biological processes, whereby PRMTs methylate arginine residues by transferring methyl groups from S-adenosyl-L-methionine to terminal guanidino nitrogen atoms. The encoded protein is a type I PRMT and is respo…	Diseases associated with PRMT1 include Ewing Sarcoma and Renal Wilms' Tumor.
		Tyrosyl-DNA Phosphodiesterase 1	TDP1	The protein encoded by this gene is involved in repairing stalled topoisomerase I-DNA complexes by catalyzing the hydrolysis of the phosphodiester bond between the tyrosine residue of topoisomerase I and the 3-prime phosphate of DNA. This protein may also remove glycolate from single-stranded DNA containing 3-prime phosphoglycolate, suggesting a role in repair of free-radical mediated DNA double-…	Diseases associated with TDP1 include Spinocerebellar Ataxia, Autosomal Recessive, With Axonal Neuropathy 1 and Axonal Neuropathy.
		Polo Like Kinase 1	PLK1	The Ser/Thr protein kinase encoded by this gene belongs to the CDC5/Polo subfamily. It is highly expressed during mitosis and elevated levels are found in many different types of cancer. Depletion of this protein in cancer cells dramatically inhibited cell proliferation and induced apoptosis; hence, it is a target for cancer therapy.	Diseases associated with PLK1 include Gonococcal Keratitis and Brain Glioma.
		interleukin-1 beta proprotein	IL2B	The protein encoded by this gene is a member of the interleukin 1 cytokine family. This cytokine is produced by activated macrophages as a proprotein, which is proteolytically processed to its active form by caspase 1 (CASP1/ICE). This cytokine is an important mediator of the inflammatory response, and is involved in a variety of cellular activities, including cell proliferation, differentiation,…	Diseases associated with IL1B include Gastric Cancer, Hereditary Diffuse and Toxic Shock Syndrome.
NSC60037	Niazo	ras-related protein Rab-9A	RAB9A	Involved in the transport of proteins between the endosomes and the trans Golgi network.	Diseases associated with RAB9A include Simpson-Golabi-Behmel Syndrome, Type 2.
		NPC intracellular cholesterol transporter 1 precursor	NPC1	This gene encodes a large protein that resides in the limiting membrane of endosomes and lysosomes and mediates intracellular cholesterol trafficking via binding of cholesterol to its N-terminal domain. It is predicted to have a cytoplasmic C-terminus, 13 transmembrane domains, and 3 large loops in the lumen of the endosome - the last loop being at the N-terminus. This protein transports low-dens…	Defects in this gene cause Niemann-Pick type C disease, a rare autosomal recessive neurodegenerative disorder characterized by over accumulation of cholesterol and glycosphingolipids in late endosomal/lysosomal compartments.
NSC63001	alpha-(p-Methoxyphenyl)-3-pyridineacrylonitrile	transcription activator BRG1 isoform 1	SMARCA4	The protein encoded by this gene is a member of the SWI/SNF family of proteins and is similar to the brahma protein of Drosophila. Members of this family have helicase and ATPase activities and are thought to regulate transcription of certain genes by altering the chromatin structure around those genes. The encoded protein is part of the large ATP-dependent chromatin remodeling complex SNF/SWI, w…	Diseases associated with SMARCA4 include Coffin-Siris Syndrome 4 and Rhabdoid Tumor Predisposition Syndrome 2.
NSC68971	5-Phenyloxycarbonylaminosalicylic acid	sentrin-specific protease 8	SENP8	This gene encodes a cysteine protease that is a member of the sentrin-specific protease family. The encoded protein is involved in processing and deconjugation of the ubiquitin-like protein termed, neural precursor cell expressed developmentally downregulated 8. Alternate splicing results in multiple transcript variants.
		Small Ubiquitin Like Modifier 1	SUMO1	This gene encodes a protein that is a member of the SUMO (small ubiquitin-like modifier) protein family. It functions in a manner similar to ubiquitin in that it is bound to target proteins as part of a post-translational modification system. However, unlike ubiquitin which targets proteins for degradation, this protein is involved in a variety of cellular processes, such as nuclear transport, tr…	Diseases associated with SUMO1 include Orofacial Cleft 10 and Cleft Lip.
		euchromatic histone-lysine N-methyltransferase 2	EHMT2	This gene encodes a methyltransferase that methylates lysine residues of histone H3. Methylation of H3 at lysine 9 by this protein results in recruitment of additional epigenetic regulators and repression of transcription. This gene was initially thought to be two different genes, NG36 and G9a, adjacent to each other in the HLA locus.	Diseases associated with EHMT2 include Hyperoxaluria, Primary, Type I and Kleefstra Syndrome.
		kallikrein-7 isoform 1 preproprotein	KLK7	This gene encodes a member of the kallikrein subfamily of serine proteases. These enzymes have diverse physiological functions and many kallikrein genes are biomarkers for cancer. The encoded protein has chymotrypsin-like activity and plays a role in the proteolysis of intercellular cohesive structures that precedes desquamation, the shedding of the outermost layer of the epidermis. The encoded p…	Diseases associated with KLK7 include Netherton Syndrome and Dermatitis.
NSC81915	CID 255889	Glucosidase Alpha, Acid	GAA	This gene encodes lysosomal alpha-glucosidase, which is essential for the degradation of glycogen to glucose in lysosomes. The encoded preproprotein is proteolytically processed to generate multiple intermediate forms and the mature form of the enzyme. Defects in this gene are the cause of glycogen storage disease II, also known as Pompe's disease, which is an autosomal recessive disorder with a …
		Growth Factor, Augmenter Of Liver Regeneration	GFER	Regenerates the redox-active disulfide bonds in CHCHD4/MIA40, a chaperone essential for disulfide bond formation and protein folding in the mitochondrial intermembrane space. The reduced form of CHCHD4/MIA40 forms a transient intermolecular disulfide bridge with GFER/ERV1, resulting in regeneration of the essential disulfide bonds in CHCHD4/MIA40, while GFER/ERV1 becomes re-oxidized by donating e…	Diseases associated with GFER include Myopathy, Mitochondrial Progressive, With Congenital Cataract, Hearing Loss, And Developmental Delay and Mitochondrial Disorders.
		bromodomain adjacent to zinc finger domain 2B	BAZ2B	This gene belongs to the bromodomain gene family. Members of this gene family encode proteins that are integral components of chromatin remodeling complexes. The encoded protein showed strong preference for the activating H3K14Ac mark in a histone peptide screen, suggesting a potential role in transcriptional activation. This gene may be associated with susceptibility to sudden cardiac death (SCD…	Diseases associated with BAZ2B include Baker-Gordon Syndrome and Mental Retardation, Autosomal Dominant 10.
		SWI/SNF Related, Matrix Associated, Actin Dependent Regulator Of Chromatin	SMARCA4	The protein encoded by this gene is a member of the SWI/SNF family of proteins and is similar to the brahma protein of Drosophila. Members of this family have helicase and ATPase activities and are thought to regulate transcription of certain genes by altering the chromatin structure around those genes. The encoded protein is part of the large ATP-dependent chromatin remodeling complex SNF/SWI, w…	Diseases associated with SMARCA4 include Coffin-Siris Syndrome 4 and Rhabdoid Tumor Predisposition Syndrome 2.
		Tyrosyl-DNA Phosphodiesterase 1 protein	TDP1	The protein encoded by this gene is involved in repairing stalled topoisomerase I-DNA complexes by catalyzing the hydrolysis of the phosphodiester bond between the tyrosine residue of topoisomerase I and the 3-prime phosphate of DNA. This protein may also remove glycolate from single-stranded DNA containing 3-prime phosphoglycolate, suggesting a role in repair of free-radical mediated DNA double-…	Diseases associated with TDP1 include Spinocerebellar Ataxia, Autosomal Recessive, With Axonal Neuropathy 1 and Axonal Neuropathy.
NSC82151	Daunorubicin	cytochrome P450 1A2	CYP1A2	This gene encodes a member of the cytochrome P450 superfamily of enzymes. The cytochrome P450 proteins are monooxygenases which catalyze many reactions involved in drug metabolism and synthesis of cholesterol, steroids and other lipids. The protein encoded by this gene localizes to the endoplasmic reticulum and its expression is induced by some polycyclic aromatic hydrocarbons (PAHs), some of whi…	Diseases associated with CYP1A2 include Porphyria Cutanea Tarda and Acetaminophen Metabolism.
		Microtubule-associated protein tau	MAPT	This gene encodes the microtubule-associated protein tau (MAPT) whose transcript undergoes complex, regulated alternative splicing, giving rise to several mRNA species. MAPT transcripts are differentially expressed in the nervous system, depending on stage of neuronal maturation and neuron type.	Diseases associated with MAPT include Frontotemporal Dementia and Supranuclear Palsy, Progressive, 1. MAPT gene mutations have been associated with several neurodegenerative disorders such as Alzheimer's disease, Pick's disease, frontotemporal dementia, cortico-basal degeneration and progressive supranuclear palsy.
		Regulator Of G Protein Signaling 12	RGS12	This gene encodes a member of the 'regulator of G protein signaling' (RGS) gene family. The encoded protein may function as a guanosine triphosphatase (GTPase)-activating protein as well as a transcriptional repressor. This protein may play a role in tumorigenesis.	Diseases associated with RGS12 include Omsk Hemorrhagic Fever.
		guanine nucleotide-binding protein G(i) subunit alpha-1 isoform 1	GNAI1	Guanine nucleotide binding proteins are heterotrimeric signal-transducing molecules consisting of alpha, beta, and gamma subunits. The alpha subunit binds guanine nucleotide, can hydrolyze GTP, and can interact with other proteins. The protein encoded by this gene represents the alpha subunit of an inhibitory complex. The encoded protein is part of a complex that responds to beta-adrenergic signa…	Diseases associated with GNAI1 include Pertussis and Cholera.
		thyroid hormone receptor beta isoform a	THRB	The protein encoded by this gene is a nuclear hormone receptor for triiodothyronine. It is one of the several receptors for thyroid hormone, and has been shown to mediate the biological activities of thyroid hormone. Knockout studies in mice suggest that the different receptors, while having certain extent of redundancy, may mediate different functions of thyroid hormone. Mutations in this gene a…	Diseases associated with THRB include Thyroid Hormone Resistance, Generalized, Autosomal Dominant and Thyroid Hormone Resistance, Selective Pituitary.
		huntingtin	HTT	Huntingtin is a disease gene linked to Huntington's disease, a neurodegenerative disorder characterized by loss of striatal neurons. This is thought to be caused by an expanded, unstable trinucleotide repeat in the huntingtin gene, which translates as a polyglutamine repeat in the protein product. A fairly broad range of trinucleotide repeats (9-35) has been identified in normal controls, and rep…	Diseases associated with HTT include Huntington Disease and Lopes-Maciel-Rodan Syndrome.
		2-Oxoglutarate And Iron Dependent Oxygenase Domain Containing 1	OGFOD1	OGFOD1 (2-Oxoglutarate And Iron Dependent Oxygenase Domain Containing 1) is a Protein Coding gene. Diseases associated with OGFOD1 include Intracranial Chondrosarcoma and Oliver-Mcfarlane Syndrome. Gene Ontology (GO) annotations related to this gene include iron ion binding and oxidoreductase activity, acting on paired donors, with incorporation or reduction of molecular oxygen, 2-oxoglutarate as…	Diseases associated with OGFOD1 include Intracranial Chondrosarcoma and Oliver-Mcfarlane Syndrome.
		serine/threonine kinase 33	STK33	STK33 (Serine/Threonine Kinase 33) is a Protein Coding gene. Diseases associated with STK33 include Lung Large Cell Carcinoma and Tyrosinemia, Type Iii. Among its related pathways are Sweet Taste Signaling and MAP Kinase Signaling. Gene Ontology (GO) annotations related to this gene include transferase activity, transferring phosphorus-containing groups and protein tyrosine kinase activity. An im…	Diseases associated with STK33 include Lung Large Cell Carcinoma and Tyrosinemia, Type Iii.
		BLM RecQ Like Helicase	BLM	The Bloom syndrome is an autosomal recessive disorder characterized by growth deficiency, microcephaly and immunodeficiency among others. It is caused by homozygous or compound heterozygous mutation in the gene encoding DNA helicase RecQ protein on chromosome 15q26. This Bloom-associated helicase unwinds a variety of DNA substrates including Holliday junction, and is involved in several pathways …	Diseases associated with BLM include Bloom Syndrome and Inherited Cancer-Predisposing Syndrome.
		nuclear receptor ROR-gamma isoform 1	RORC	The protein encoded by this gene is a DNA-binding transcription factor and is a member of the NR1 subfamily of nuclear hormone receptors. The specific functions of this protein are not known; however, studies of a similar gene in mice have shown that this gene may be essential for lymphoid organogenesis and may play an important regulatory role in thymopoiesis. In addition, studies in mice sugges…	Diseases associated with RORC include Immunodeficiency 42 and Candidiasis.
		type IV collagenase	COL4A1	This gene encodes a type IV collagen alpha protein. Type IV collagen proteins are integral components of basement membranes. This gene shares a bidirectional promoter with a paralogous gene on the opposite strand. The protein consists of an amino-terminal 7S domain, a triple-helix forming collagenous domain, and a carboxy-terminal non-collagenous domain. It functions as part of a heterotrimer and…	Diseases associated with COL4A1 include Retinal Arteries, Tortuosity Of and Angiopathy, Hereditary, With Nephropathy, Aneurysms, And Muscle Cramps.
		euchromatic histone-lysine N-methyltransferase 2	EHMT2	This gene encodes a methyltransferase that methylates lysine residues of histone H3. Methylation of H3 at lysine 9 by this protein results in recruitment of additional epigenetic regulators and repression of transcription. This gene was initially thought to be two different genes, NG36 and G9a, adjacent to each other in the HLA locus.	Diseases associated with EHMT2 include Hyperoxaluria, Primary, Type I and Kleefstra Syndrome.
		core-binding factor subunit beta isoform 2	CBFB	The protein encoded by this gene is the beta subunit of a heterodimeric core-binding transcription factor belonging to the PEBP2/CBF transcription factor family which master-regulates a host of genes specific to hematopoiesis (e.g., RUNX1) and osteogenesis (e.g., RUNX2). The beta subunit is a non-DNA binding regulatory subunit; it allosterically enhances DNA binding by alpha subunit as the comple…	Diseases associated with CBFB include Acute Myeloid Leukemia With Abnormal Bone Marrow Eosinophils Inv(16)(P13q22) Or T(16;16)(P13;Q22) and Leukemia, Acute Myeloid.
		runx-related transcription factor 1	RUNX-1	Core binding factor (CBF) is a heterodimeric transcription factor that binds to the core element of many enhancers and promoters. The protein encoded by this gene represents the alpha subunit of CBF and is thought to be involved in the development of normal hematopoiesis. Chromosomal translocations involving this gene are well-documented and have been associated with several types of leukemia.	Diseases associated with RUNX1 include Platelet Disorder, Familial, With Associated Myeloid Malignancy and Leukemia, Acute Myeloid.
		Ubiquitin Specific Peptidase 1	USP1	This gene encodes a member of the ubiquitin-specific processing (UBP) family of proteases that is a deubiquitinating enzyme (DUB) with His and Cys domains. This protein is located in the cytoplasm and cleaves the ubiquitin moiety from ubiquitin-fused precursors and ubiquitinylated proteins. The protein specifically deubiquitinates a protein in the Fanconi anemia (FA) DNA repair pathway.	Diseases associated with USP1 include Fanconi Anemia, Complementation Group I and Mast Syndrome.
		DNA topoisomerase 1	TOP1	This gene encodes a DNA topoisomerase, an enzyme that controls and alters the topologic states of DNA during transcription. This enzyme catalyzes the transient breaking and rejoining of a single strand of DNA which allows the strands to pass through one another, thus altering the topology of DNA.	Diseases associated with TOP1 include Systemic Scleroderma and Spinocerebellar Ataxia, Autosomal Recessive, With Axonal Neuropathy 1.
		DNA polymerase kappa isoform 1	POLK	This gene encodes a member of the DNA polymerase type-Y family of proteins. The encoded protein is a specialized DNA polymerase that catalyzes translesion DNA synthesis, which allows DNA replication in the presence of DNA lesions. Human cell lines lacking a functional copy of this gene exhibit impaired genome integrity and enhanced susceptibility to oxidative damage.	Diseases associated with POLK include Prostate Cancer and Mental Retardation, Autosomal Dominant 34.
		peripheral myelin protein 22	PMP22	This gene encodes an integral membrane protein that is a major component of myelin in the peripheral nervous system. Studies suggest two alternately used promoters drive tissue-specific expression.	Diseases associated with PMP22 include Charcot-Marie-Tooth Disease And Deafness and Charcot-Marie-Tooth Disease, Demyelinating, Type 1A.
		ATPase family AAA domain-containing protein 5	ATAD5	Involved in DNA damage response. Involved in a RAD9A-related damage checkpoint, a pathway that is important in determining whether DNA damage is compatible with cell survival or whether it requires cell elimination by apoptosis. Modulates the RAD9A interaction with BCL2 and thereby induces DNA damages-induced apoptosis.	Diseases associated with ATAD5 include Chromosome 17Q11.2 Deletion Syndrome and Xeroderma Pigmentosum, Variant Type.
		DNA topoisomerase 2-alpha	TOP2A	This gene encodes a DNA topoisomerase, an enzyme that controls and alters the topologic states of DNA during transcription. This nuclear enzyme is involved in processes such as chromosome condensation, chromatid separation, and the relief of torsional stress that occurs during DNA transcription and replication. It catalyzes the transient breaking and rejoining of two strands of duplex DNA which a…	Diseases associated with TOP2A include Malignant Peripheral Nerve Sheath Tumor and Female Breast Cancer.
		Histone deacetylase 6	HDAC6	Histones play a critical role in transcriptional regulation, cell cycle progression, and developmental events. Histone acetylation/deacetylation alters chromosome structure and affects transcription factor access to DNA. The protein encoded by this gene belongs to class II of the histone deacetylase/acuc/apha family. It contains an internal duplication of two catalytic domains which appear to fun…	Diseases associated with HDAC6 include Chondrodysplasia With Platyspondyly, Distinctive Brachydactyly, Hydrocephaly, And Microphthalmia and Brachydactyly.
		Histone deacetylase 9	HDAC9	Histones play a critical role in transcriptional regulation, cell cycle progression, and developmental events. Histone acetylation/deacetylation alters chromosome structure and affects transcription factor access to DNA. The protein encoded by this gene has sequence homology to members of the histone deacetylase family. This gene is orthologous to the Xenopus and mouse MITR genes. The MITR protei…	Diseases associated with HDAC9 include Cutaneous T Cell Lymphoma and Huntington Disease.
		Histone deacetylase 1	HDAC1	Histone acetylation and deacetylation, catalyzed by multisubunit complexes, play a key role in the regulation of eukaryotic gene expression. The protein encoded by this gene belongs to the histone deacetylase/acuc/apha family and is a component of the histone deacetylase complex. It also interacts with retinoblastoma tumor-suppressor protein and this complex is a key element in the control of cel…	Diseases associated with HDAC1 include Atrichia With Papular Lesions and Retinoblastoma.
		Histone deacetylase 10	HDAC10	The protein encoded by this gene belongs to the histone deacetylase family, members of which deacetylate lysine residues on the N-terminal part of the core histones. Histone deacetylation modulates chromatin structure, and plays an important role in transcriptional regulation, cell cycle progression, and developmental events.	Diseases associated with HDAC10 include Neuroblastoma.
		Histone deacetylase 8	HDAC8	Histones play a critical role in transcriptional regulation, cell cycle progression, and developmental events. Histone acetylation/deacetylation alters chromosome structure and affects transcription factor access to DNA. The protein encoded by this gene belongs to class I of the histone deacetylase family. It catalyzes the deacetylation of lysine residues in the histone N-terminal tails and repre…	Diseases associated with HDAC8 include Cornelia De Lange Syndrome 5 and Cornelia De Lange Syndrome 1.
		Histone deacetylase 7	HDAC7	Histones play a critical role in transcriptional regulation, cell cycle progression, and developmental events. Histone acetylation/deacetylation alters chromosome structure and affects transcription factor access to DNA. The protein encoded by this gene has sequence homology to members of the histone deacetylase family. This gene is orthologous to mouse HDAC7 gene whose protein promotes repressio…	Diseases associated with HDAC7 include Polycystic Kidney Disease 3 With Or Without Polycystic Liver Disease.
		Histone deacetylase 3	HDAC3	Histones play a critical role in transcriptional regulation, cell cycle progression, and developmental events. Histone acetylation/deacetylation alters chromosome structure and affects transcription factor access to DNA. The protein encoded by this gene belongs to the histone deacetylase/acuc/apha family. It has histone deacetylase activity and represses transcription when tethered to a promoter.…	Diseases associated with HDAC3 include Maxillary Cancer and Friedreich Ataxia.
		Histone deacetylase 11	HDAC11	This gene encodes a class IV histone deacetylase. The encoded protein is localized to the nucleus and may be involved in regulating the expression of interleukin 10.	Diseases associated with HDAC11 include Bicipital Tenosynovitis and Subungual Glomus Tumor.
		Histone deacetylase 2	HDAC2	This gene product belongs to the histone deacetylase family. Histone deacetylases act via the formation of large multiprotein complexes, and are responsible for the deacetylation of lysine residues at the N-terminal regions of core histones (H2A, H2B, H3 and H4). This protein forms transcriptional repressor complexes by associating with many different proteins, including YY1, a mammalian zinc-fin…	Diseases associated with HDAC2 include Pulmonary Disease, Chronic Obstructive and Lung Disease.
		Histone deacetylase 4	HDAC4	Histones play a critical role in transcriptional regulation, cell cycle progression, and developmental events. Histone acetylation/deacetylation alters chromosome structure and affects transcription factor access to DNA. The protein encoded by this gene belongs to class II of the histone deacetylase/acuc/apha family. It possesses histone deacetylase activity and represses transcription when tethe…	Diseases associated with HDAC4 include Chromosome 2Q37 Deletion Syndrome and Brachydactyly.
		Histone deacetylase 5	HDAC5	Histones play a critical role in transcriptional regulation, cell cycle progression, and developmental events. Histone acetylation/deacetylation alters chromosome structure and affects transcription factor access to DNA. The protein encoded by this gene belongs to the class II histone deacetylase/acuc/apha family. It possesses histone deacetylase activity and represses transcription when tethered…	Diseases associated with HDAC5 include Alzheimer Disease 19 and Anhidrosis, Isolated, With Normal Sweat Glands.
		ATP-binding cassette sub-family G member 2	ABCG2	The membrane-associated protein encoded by this gene is included in the superfamily of ATP-binding cassette (ABC) transporters. ABC proteins transport various molecules across extra- and intra-cellular membranes. ABC genes are divided into seven distinct subfamilies (ABC1, MDR/TAP, MRP, ALD, OABP, GCN20, White). This protein is a member of the White subfamily. Alternatively referred to as a breas…	Diseases associated with ABCG2 include Uric Acid Concentration, Serum, Quantitative Trait Locus 1 and Blood Group, Junior System.
		Multidrug resistance-associated protein 1	ABCC1	The protein encoded by this gene is a member of the superfamily of ATP-binding cassette (ABC) transporters. ABC proteins transport various molecules across extra-and intra-cellular membranes. ABC genes are divided into seven distinct subfamilies (ABC1, MDR/TAP, MRP, ALD, OABP, GCN20, White). This full transporter is a member of the MRP subfamily which is involved in multi-drug resistance. This pr…	Diseases associated with ABCC1 include Dubin-Johnson Syndrome and Pseudoxanthoma Elasticum.
		Canalicular multispecific organic anion transporter 1	ABCC2	The protein encoded by this gene is a member of the superfamily of ATP-binding cassette (ABC) transporters. ABC proteins transport various molecules across extra- and intra-cellular membranes. ABC genes are divided into seven distinct subfamilies (ABC1, MDR/TAP, MRP, ALD, OABP, GCN20, White). This protein is a member of the MRP subfamily which is involved in multi-drug resistance. This protein is…	Diseases associated with ABCC2 include Dubin-Johnson Syndrome and Bilirubin Metabolic Disorder.
		Tyrosyl-DNA Phosphodiesterase 1	TDP1	The protein encoded by this gene is involved in repairing stalled topoisomerase I-DNA complexes by catalyzing the hydrolysis of the phosphodiester bond between the tyrosine residue of topoisomerase I and the 3-prime phosphate of DNA. This protein may also remove glycolate from single-stranded DNA containing 3-prime phosphoglycolate, suggesting a role in repair of free-radical mediated DNA double-…	Diseases associated with TDP1 include Spinocerebellar Ataxia, Autosomal Recessive, With Axonal Neuropathy 1 and Axonal Neuropathy.
		Tumor Protein 53 - p53	TP53	This gene encodes a tumor suppressor protein containing transcriptional activation, DNA binding, and oligomerization domains. The encoded protein responds to diverse cellular stresses to regulate expression of target genes, thereby inducing cell cycle arrest, apoptosis, senescence, DNA repair, or changes in metabolism. Mutations in this gene are associated with a variety of human cancers, includi…	Diseases associated with TP53 include Li-Fraumeni Syndrome and Osteogenic Sarcoma.
		glucocorticoid receptor	NR3C1	This gene encodes glucocorticoid receptor, which can function both as a transcription factor that binds to glucocorticoid response elements in the promoters of glucocorticoid responsive genes to activate their transcription, and as a regulator of other transcription factors. This receptor is typically found in the cytoplasm, but upon ligand binding, is transported into the nucleus. It is involved…	Diseases associated with NR3C1 include Glucocorticoid Resistance, Generalized and Acth-Secreting Pituitary Adenoma.
		thyroid hormone receptor beta isoform 2	THRB	The protein encoded by this gene is a nuclear hormone receptor for triiodothyronine. It is one of the several receptors for thyroid hormone, and has been shown to mediate the biological activities of thyroid hormone. Knockout studies in mice suggest that the different receptors, while having certain extent of redundancy, may mediate different functions of thyroid hormone. Mutations in this gene a…	Diseases associated with THRB include Thyroid Hormone Resistance, Generalized, Autosomal Dominant and Thyroid Hormone Resistance, Selective Pituitary.
		estrogen nuclear receptor alpha	ESR1	This gene encodes an estrogen receptor, a ligand-activated transcription factor composed of several domains important for hormone binding, DNA binding, and activation of transcription. The protein localizes to the nucleus where it may form a homodimer or a heterodimer with estrogen receptor 2. Estrogen and its receptors are essential for sexual development and reproductive function, but also play…	Diseases associated with ESR1 include Estrogen Resistance and Breast Cancer.
		cytochrome P450, family 19, subfamily A, polypeptide 1, isoform CRA_a	CYP19A1	This gene encodes a member of the cytochrome P450 superfamily of enzymes. The cytochrome P450 proteins are monooxygenases which catalyze many reactions involved in drug metabolism and synthesis of cholesterol, steroids and other lipids. This protein localizes to the endoplasmic reticulum and catalyzes the last steps of estrogen biosynthesis. Mutations in this gene can result in either increased o…	Diseases associated with CYP19A1 include Aromatase Deficiency and Aromatase Excess Syndrome.
		peroxisome proliferator activated receptor gamma	PPARG	This gene encodes a member of the peroxisome proliferator-activated receptor (PPAR) subfamily of nuclear receptors. PPARs form heterodimers with retinoid X receptors (RXRs) and these heterodimers regulate transcription of various genes. Three subtypes of PPARs are known: PPAR-alpha, PPAR-delta, and PPAR-gamma. The protein encoded by this gene is PPAR-gamma and is a regulator of adipocyte differen…	Diseases associated with PPARG include Lipodystrophy, Familial Partial, Type 3 and Carotid Intimal Medial Thickness 1.
		Androgen Receptor protein	AR	The androgen receptor gene is more than 90 kb long and codes for a protein that has 3 major functional domains: the N-terminal domain, DNA-binding domain, and androgen-binding domain. The protein functions as a steroid-hormone activated transcription factor. Upon binding the hormone ligand, the receptor dissociates from accessory proteins, translocates into the nucleus, dimerizes, and then stimul…	Diseases associated with AR include Androgen Insensitivity, Partial and Spinal And Bulbar Muscular Atrophy, X-Linked 1.
		Nuclear Receptor Subfamily 1 Group H Member 4	NR1H4	This gene encodes a ligand-activated transcription factor that shares structural features in common with nuclear hormone receptor family members. This protein functions as a receptor for bile acids, and when bound to bile acids, binds to DNA and regulates the expression of genes involved in bile acid synthesis and transport.	Diseases associated with NR1H4 include Cholestasis, Progressive Familial Intrahepatic, 5 and Cholestasis, Progressive Familial Intrahepatic, 1.
		peroxisome proliferator-activated receptor delta	PPARD	This gene encodes a member of the peroxisome proliferator-activated receptor (PPAR) family. The encoded protein is thought to function as an integrator of transcriptional repression and nuclear receptor signaling. It may inhibit the ligand-induced transcriptional activity of peroxisome proliferator activated receptors alpha and gamma, though evidence for this effect is inconsistent. Expression of…	Diseases associated with PPARD include Diabetic Cataract and Abdominal Obesity-Metabolic Syndrome 1.
		vitamin D (1,25- dihydroxyvitamin D3) receptor	VDR	This gene encodes vitamin D3 receptor, which is a member of the nuclear hormone receptor superfamily of ligand-inducible transcription factors. This receptor also functions as a receptor for the secondary bile acid, lithocholic acid. Downstream targets of vitamin D3 receptor are principally involved in mineral metabolism, though this receptor regulates a variety of other metabolic pathways, such …	Diseases associated with VDR include Vitamin D-Dependent Rickets, Type 2A and Rickets.
		cardiac myosin	MYBPC3	MYBPC3 encodes the cardiac isoform of myosin-binding protein C. Myosin-binding protein C is a myosin-associated protein found in the cross-bridge-bearing zone (C region) of A bands in striated muscle. MYBPC3, the cardiac isoform, is expressed exclussively in heart muscle. Regulatory phosphorylation of the cardiac isoform in vivo by cAMP-dependent protein kinase (PKA) upon adrenergic stimulation m…	Diseases associated with MYBPC3 include Cardiomyopathy, Familial Hypertrophic, 4 and Left Ventricular Noncompaction 10.
		beta-catenin stimulator	CTNNB1	The protein encoded by this gene is part of a complex of proteins that constitute adherens junctions (AJs). AJs are necessary for the creation and maintenance of epithelial cell layers by regulating cell growth and adhesion between cells. The encoded protein also anchors the actin cytoskeleton and may be responsible for transmitting the contact inhibition signal that causes cells to stop dividing…	Diseases associated with CTNNB1 include Pilomatrixoma and Neurodevelopmental Disorder With Spastic Diplegia And Visual Defects.
		retinoic acid nuclear receptor alpha	RARA	This gene represents a nuclear retinoic acid receptor. The encoded protein, retinoic acid receptor alpha, regulates transcription in a ligand-dependent manner. This gene has been implicated in regulation of development, differentiation, apoptosisAlternatively spliced transcript variants have been found for this locus.[provided by RefSeq, Sep 2010]	Diseases associated with RARA include Acute Promyelocytic Leukemia and Leukemia.
		nuclear receptor subfamily 1, group I, member 3	NR1I3	This gene encodes a member of the nuclear receptor superfamily, and is a key regulator of xenobiotic and endobiotic metabolism. The protein binds to DNA as a monomer or a heterodimer with the retinoid X receptor and regulates the transcription of target genes involved in drug metabolism and bilirubin clearance, such as cytochrome P450 family members. Unlike most nuclear receptors, this transcript…	Diseases associated with NR1I3 include Kleefstra Syndrome and Biliary Tract Disease.
		Histone H2A.x	H2AX	Histones are basic nuclear proteins that are responsible for the nucleosome structure of the chromosomal fiber in eukaryotes. Two molecules of each of the four core histones (H2A, H2B, H3, and H4) form an octamer, around which approximately 146 bp of DNA is wrapped in repeating units, called nucleosomes. The linker histone, H1, interacts with linker DNA between nucleosomes and functions in the co…	Diseases associated with H2AX include Nijmegen Breakage Syndrome and Ataxia-Telangiectasia.
		girdin	CCDC88A	This gene encodes a member of the Girdin family of coiled-coil domain containing proteins. The encoded protein is an actin-binding protein that is activated by the serine/threonine kinase Akt and plays a role in cytoskeleton remodeling and cell migration. The encoded protein also enhances Akt signaling by mediating phosphoinositide 3-kinase (PI3K)-dependent activation of Akt by growth factor rece…	Diseases associated with CCDC88A include Peho-Like Syndrome and Peho Syndrome.
		Guanine nucleotide-binding protein G(k) subunit alpha	GNAI3	Guanine nucleotide-binding proteins (G proteins) are involved as modulators or transducers in various transmembrane signaling pathways. G proteins are composed of 3 units: alpha, beta and gamma. This gene encodes an alpha subunit and belongs to the G-alpha family. Mutation in this gene, resulting in a gly40-to-arg substitution, is associated with auriculocondylar syndrome, and shown to affect dow…	Diseases associated with GNAI3 include Auriculocondylar Syndrome 1 and Auriculo-Condylar Syndrome.
		GLI family zinc finger 3	GLI3	This gene encodes a protein which belongs to the C2H2-type zinc finger proteins subclass of the Gli family. They are characterized as DNA-binding transcription factors and are mediators of Sonic hedgehog (Shh) signaling. The protein encoded by this gene localizes in the cytoplasm and activates patched Drosophila homolog (PTCH) gene expression. It is also thought to play a role during embryogenesi…	Diseases associated with GLI3 include Greig Cephalopolysyndactyly Syndrome and Polydactyly, Postaxial, Type A1.
		estrogen receptor 2 (ER beta)	ESR2	This gene encodes a member of the family of estrogen receptors and superfamily of nuclear receptor transcription factors. The gene product contains an N-terminal DNA binding domain and C-terminal ligand binding domain and is localized to the nucleus, cytoplasm, and mitochondria. Upon binding to 17beta-estradiol or related ligands, the encoded protein forms homo- or hetero-dimers that interact wit…	Diseases associated with ESR2 include Ovarian Dysgenesis 8 and Thyroid Carcinoma, Familial Medullary.
		Cyclic GMP-AMP synthase	CGAS	CGAS (Cyclic GMP-AMP Synthase) is a Protein Coding gene. Diseases associated with CGAS include Herpes Simplex and Sting-Associated Vasculopathy With Onset In Infancy. Among its related pathways are Shigellosis and Cytosolic sensors of pathogen-associated DNA. An important paralog of this gene is ITPRIPL2.	Diseases associated with CGAS include Herpes Simplex and Sting-Associated Vasculopathy With Onset In Infancy.
		estrogen-related nuclear receptor alpha	ESRRA	The protein encoded by this gene is a nuclear receptor that is most closely related to the estrogen receptor. This protein acts as a site-specific transcription factor and interacts with members of the PGC-1 family of transcription cofactors to regulate the expression of most genes involved in cellular energy production as well as in the process of mitochondrial biogenesis. A processed pseudogene…	Diseases associated with ESRRA include Endometrial Cancer and Amelogenesis Imperfecta, Type Ig.
		interferon gamma precursor [Homo sapiens]	IFNG	This gene encodes a soluble cytokine that is a member of the type II interferon class. The encoded protein is secreted by cells of both the innate and adaptive immune systems. The active protein is a homodimer that binds to the interferon gamma receptor which triggers a cellular response to viral and microbial infections. Mutations in this gene are associated with an increased susceptibility to v…	Diseases associated with IFNG include Hepatitis C Virus and Tuberous Sclerosis 2.
		caspase-3	CASP3	The protein encoded by this gene is a cysteine-aspartic acid protease that plays a central role in the execution-phase of cell apoptosis. The encoded protein cleaves and inactivates poly(ADP-ribose) polymerase while it cleaves and activates sterol regulatory element binding proteins as well as caspases 6, 7, and 9. This protein itself is processed by caspases 8, 9, and 10. It is the predominant c…	Diseases associated with CASP3 include Oropharynx Cancer and Helicobacter Pylori Infection.
		caspase 7	CASP7	This gene encodes a member of the cysteine-aspartic acid protease (caspase) family. Sequential activation of caspases plays a central role in the execution-phase of cell apoptosis. Caspases exist as inactive proenzymes which undergo proteolytic processing at conserved aspartic residues to produce two subunits, large and small, that dimerize to form the active enzyme.	Diseases associated with CASP7 include Cardiomyopathy, Familial Hypertrophic, 1 and Legionellosis.
		progesterone receptor	PGR	This gene encodes a member of the steroid receptor superfamily. The encoded protein mediates the physiological effects of progesterone, which plays a central role in reproductive events associated with the establishment and maintenance of pregnancy. This gene uses two distinct promotors and translation start sites in the first exon to produce several transcript variants, both protein coding and n…	Diseases associated with PGR include Progesterone Resistance and Myoma.
		SMAD family member 2	SMAD2	The protein encoded by this gene belongs to the SMAD, a family of proteins similar to the gene products of the Drosophila gene 'mothers against decapentaplegic' (Mad) and the C. elegans gene Sma. SMAD proteins are signal transducers and transcriptional modulators that mediate multiple signaling pathways. This protein mediates the signal of the transforming growth factor (TGF)-beta, and thus regul…	Diseases associated with SMAD2 include Buschke-Ollendorff Syndrome and Osteopoikilosis.
		SMAD family member 3	SMAD3	The SMAD family of proteins are a group of intracellular signal transducer proteins similar to the gene products of the Drosophila gene 'mothers against decapentaplegic' (Mad) and the C. elegans gene Sma. The SMAD3 protein functions in the transforming growth factor-beta signaling pathway, and transmits signals from the cell surface to the nucleus, regulating gene activity and cell proliferation.…	Diseases associated with SMAD3 include Loeys-Dietz Syndrome 3 and Familial Thoracic Aortic Aneurysm And Aortic Dissection.
		transcriptional coactivator YAP1 isoform 1	YAP1	This gene encodes a downstream nuclear effector of the Hippo signaling pathway which is involved in development, growth, repair, and homeostasis. This gene is known to play a role in the development and progression of multiple cancers as a transcriptional regulator of this signaling pathway and may function as a potential target for cancer treatment.	Diseases associated with YAP1 include Coloboma, Ocular, With Or Without Hearing Impairment, Cleft Lip/Palate, And/Or Mental Retardation and Coloboma Of Macula.
NSC88402	5-Methoxy-2-phenoxy-2-sulfanylidene-1,3-dihydro-1,3,2lambda5-benzodiazaphosphole	MCL1 Apoptosis Regulator, BCL2 Family Member	MCL-1	This gene encodes an anti-apoptotic protein, which is a member of the Bcl-2 family. Alternative splicing results in multiple transcript variants. The longest gene product (isoform 1) enhances cell survival by inhibiting apoptosis while the alternatively spliced shorter gene products (isoform 2 and isoform 3) promote apoptosis and are death-inducing.	Diseases associated with MCL1 include Myeloid Leukemia and Chlamydia.
		Microtubule-associated protein tau	MAPT	This gene encodes the microtubule-associated protein tau (MAPT) whose transcript undergoes complex, regulated alternative splicing, giving rise to several mRNA species. MAPT transcripts are differentially expressed in the nervous system, depending on stage of neuronal maturation and neuron type.	Diseases associated with MAPT include Frontotemporal Dementia and Supranuclear Palsy, Progressive, 1.
		Eukaryotic translation initiation factor 4H	EIF4H	This gene encodes one of the translation initiation factors, which functions to stimulate the initiation of protein synthesis at the level of mRNA utilization. This gene is deleted in Williams syndrome, a multisystem developmental disorder caused by the deletion of contiguous genes at 7q11.23.	Diseases associated with EIF4H include Williams-Beuren Syndrome and Valproate Embryopathy.
		Ubiquitin-like modifier activating enzyme 2	UBA2	Posttranslational modification of proteins by the addition of the small protein SUMO (see SUMO1; MIM 601912), or sumoylation, regulates protein structure and intracellular localization. SAE1 (MIM 613294) and UBA2 form a heterodimer that functions as a SUMO-activating enzyme for the sumoylation of proteins.	Diseases associated with UBA2 include Xeroderma Pigmentosum, Complementation Group C and Parkinson Disease 7, Autosomal Recessive Early-Onset.
		Small Ubiquitin Like Modifier 1	SUMO1	This gene encodes a protein that is a member of the SUMO (small ubiquitin-like modifier) protein family. It functions in a manner similar to ubiquitin in that it is bound to target proteins as part of a post-translational modification system. However, unlike ubiquitin which targets proteins for degradation, this protein is involved in a variety of cellular processes, such as nuclear transport, tr…	Diseases associated with SUMO1 include Orofacial Cleft 10 and Cleft Lip.
		polyadenylate-binding protein 1	PAIP1	The protein encoded by this gene interacts with poly(A)-binding protein and with the cap-binding complex eIF4A. It is involved in translational initiation and protein biosynthesis. Overexpression of this gene in COS7 cells stimulates translation. Alternative splicing occurs at this locus and three transcript variants encoding three distinct isoforms have been identified.	Paip1 was overexpressed in cervical cancer (CC) samples and associated with the adverse outcomes in patients with CC
		Myeloid cell leukemia sequence 1 (BCL2-related)	MCL1	This gene encodes an anti-apoptotic protein, which is a member of the Bcl-2 family. Alternative splicing results in multiple transcript variants. The longest gene product (isoform 1) enhances cell survival by inhibiting apoptosis while the alternatively spliced shorter gene products (isoform 2 and isoform 3) promote apoptosis and are death-inducing.	Diseases associated with MCL1 include Myeloid Leukemia and Chlamydia.
		BCL2 Like 1	BCL2L1	The protein encoded by this gene belongs to the BCL-2 protein family. BCL-2 family members form hetero- or homodimers and act as anti- or pro-apoptotic regulators that are involved in a wide variety of cellular activities. The proteins encoded by this gene are located at the outer mitochondrial membrane, and have been shown to regulate outer mitochondrial membrane channel (VDAC) opening. VDAC reg…	Diseases associated with BCL2L1 include Absolute Glaucoma and Tongue Carcinoma.
		Growth Factor, Augmenter Of Liver Regeneration	GFER	Regenerates the redox-active disulfide bonds in CHCHD4/MIA40, a chaperone essential for disulfide bond formation and protein folding in the mitochondrial intermembrane space. The reduced form of CHCHD4/MIA40 forms a transient intermolecular disulfide bridge with GFER/ERV1, resulting in regeneration of the essential disulfide bonds in CHCHD4/MIA40, while GFER/ERV1 becomes re-oxidized by donating e…	Diseases associated with GFER include Myopathy, Mitochondrial Progressive, With Congenital Cataract, Hearing Loss, And Developmental Delay and Mitochondrial Disorders.
		Apoptotic peptidase activating factor 1	APAF1	This gene encodes a cytoplasmic protein that initiates apoptosis. This protein contains several copies of the WD-40 domain, a caspase recruitment domain (CARD), and an ATPase domain (NB-ARC). Upon binding cytochrome c and dATP, this protein forms an oligomeric apoptosome. The apoptosome binds and cleaves caspase 9 preproprotein, releasing its mature, activated form. Activated caspase 9 stimulates…	Diseases associated with APAF1 include Dystrophinopathies and Retinal Ischemia.
		euchromatic histone-lysine N-methyltransferase 2	EHMT2	This gene encodes a methyltransferase that methylates lysine residues of histone H3. Methylation of H3 at lysine 9 by this protein results in recruitment of additional epigenetic regulators and repression of transcription. This gene was initially thought to be two different genes, NG36 and G9a, adjacent to each other in the HLA locus. Alternative splicing results in multiple transcript variants.	Diseases associated with EHMT2 include Hyperoxaluria, Primary, Type I and Kleefstra Syndrome.
		5-hydroxytryptamine receptor 5A	HTR5A	The neurotransmitter serotonin (5-hydroxytryptamine, 5-HT) has been implicated in a wide range of psychiatric conditions and also has vasoconstrictive and vasodilatory effects. The gene described in this record is a member of 5-hydroxytryptamine (serotonin) receptor family and encodes a multi-pass membrane protein that functions as a receptor for 5-hydroxytryptamine and couples to G-proteins. Thi…	Diseases associated with HTR5A include Attention Deficit-Hyperactivity Disorder and Schizophrenia.
		TDP1 protein	TDP1	The protein encoded by this gene is involved in repairing stalled topoisomerase I-DNA complexes by catalyzing the hydrolysis of the phosphodiester bond between the tyrosine residue of topoisomerase I and the 3-prime phosphate of DNA. This protein may also remove glycolate from single-stranded DNA containing 3-prime phosphoglycolate, suggesting a role in repair of free-radical mediated DNA double-…	Diseases associated with TDP1 include Spinocerebellar Ataxia, Autosomal Recessive, With Axonal Neuropathy 1 and Axonal Neuropathy.
		Polo Like Kinase 1	PLK1	The Ser/Thr protein kinase encoded by this gene belongs to the CDC5/Polo subfamily. It is highly expressed during mitosis and elevated levels are found in many different types of cancer. Depletion of this protein in cancer cells dramatically inhibited cell proliferation and induced apoptosis; hence, it is a target for cancer therapy.	Diseases associated with PLK1 include Gonococcal Keratitis and Brain Glioma.
NSC91396	1-[4-(2-Chlorophenyl)piperazin-1-yl]-3-(1-naphthyloxy)propan-2-ol	2-Oxoglutarate And Iron Dependent Oxygenase Domain Containing 1	OGFOD1	OGFOD1 (2-Oxoglutarate And Iron Dependent Oxygenase Domain Containing 1) is a Protein Coding gene. Diseases associated with OGFOD1 include Intracranial Chondrosarcoma and Oliver-Mcfarlane Syndrome. Gene Ontology (GO) annotations related to this gene include iron ion binding and oxidoreductase activity, acting on paired donors, with incorporation or reduction of molecular oxygen, 2-oxoglutarate as…	Diseases associated with OGFOD1 include Intracranial Chondrosarcoma and Oliver-Mcfarlane Syndrome.
		DNA damage-inducible transcript 3 protein	DDIT3	This gene encodes a member of the CCAAT/enhancer-binding protein (C/EBP) family of transcription factors. The protein functions as a dominant-negative inhibitor by forming heterodimers with other C/EBP members, such as C/EBP and LAP (liver activator protein), and preventing their DNA binding activity. The protein is implicated in adipogenesis and erythropoiesis, is activated by endoplasmic reticu…	Diseases associated with DDIT3 include Myxoid Liposarcoma and Liposarcoma.
		D(2) dopamine receptor isoform long	DRD2	This gene encodes the D2 subtype of the dopamine receptor. This G-protein coupled receptor inhibits adenylyl cyclase activity. A missense mutation in this gene causes myoclonus dystonia; other mutations have been associated with schizophrenia.	Diseases associated with DRD2 include Cocaine Dependence and Substance Dependence.
		geminin	GMNN	This gene encodes a protein that plays a critical role in cell cycle regulation. The encoded protein inhibits DNA replication by binding to DNA replication factor Cdt1, preventing the incorporation of minichromosome maintenance proteins into the pre-replication complex. The encoded protein is expressed during the S and G2 phases of the cell cycle and is degraded by the anaphase-promoting complex …	Increased expression of this gene may play a role in several malignancies including colon, rectal and breast cancer.
		D(3) dopamine receptor isoform e	DRDE	This gene encodes the D3 subtype of the five (D1-D5) dopamine receptors. The activity of the D3 subtype receptor is mediated by G proteins which inhibit adenylyl cyclase. This receptor is localized to the limbic areas of the brain, which are associated with cognitive, emotional, and endocrine functions. Genetic variation in this gene may be associated with susceptibility to hereditary essential t…	Diseases associated with DRD3 include Tremor, Hereditary Essential, 1 and Schizophrenia.
		TDP1 protein	TDP1	The protein encoded by this gene is involved in repairing stalled topoisomerase I-DNA complexes by catalyzing the hydrolysis of the phosphodiester bond between the tyrosine residue of topoisomerase I and the 3-prime phosphate of DNA. This protein may also remove glycolate from single-stranded DNA containing 3-prime phosphoglycolate, suggesting a role in repair of free-radical mediated DNA double-…	Diseases associated with TDP1 include Spinocerebellar Ataxia, Autosomal Recessive, With Axonal Neuropathy 1 and Axonal Neuropathy.
NSC91516	Ethanedione, di-3-pyridinyl-	HSP90AA1 protein	HSP90AA1	The protein encoded by this gene is an inducible molecular chaperone that functions as a homodimer. The encoded protein aids in the proper folding of specific target proteins by use of an ATPase activity that is modulated by co-chaperones. Two transcript variants encoding different isoforms have been found for this gene.	Diseases associated with HSP90AA1 include Candidiasis and Epidermolysis Bullosa Acquisita.
		delta-type opioid receptor	OPRD1	OPRD1 (Opioid Receptor Delta 1) is a Protein Coding gene. Diseases associated with OPRD1 include Morphine Dependence and Heroin Dependence. Among its related pathways are Signaling by GPCR and Sphingolipid signaling pathway. Gene Ontology (GO) annotations related to this gene include G protein-coupled receptor activity and opioid receptor activity. An important paralog of this gene is OPRM1.	Diseases associated with OPRD1 include Morphine Dependence and Heroin Dependence
		mu-type opioid receptor isoform MOR-1	OPRM1	This gene encodes one of at least three opioid receptors in humans; the mu opioid receptor (MOR). The MOR is the principal target of endogenous opioid peptides and opioid analgesic agents such as beta-endorphin and enkephalins. The MOR also has an important role in dependence to other drugs of abuse, such as nicotine, cocaine, and alcohol via its modulation of the dopamine system. The NM_00100850…	Diseases associated with OPRM1 include Substance Dependence and Opioid Dependence 1.
NSC95909	5-(2-Naphthalenylmethylidene)-1,3-diazinane-2,4,6-trione	Phosphatidylinositol 5-phosphate 4-kinase type-2 alpha	PIP4K2A	Phosphatidylinositol-5,4-bisphosphate, the precursor to second messengers of the phosphoinositide signal transduction pathways, is thought to be involved in the regulation of secretion, cell proliferation, differentiation, and motility. The protein encoded by this gene is one of a family of enzymes capable of catalyzing the phosphorylation of phosphatidylinositol-5-phosphate on the fourth hydroxy…	Diseases associated with PIP4K2A include Leukemia, Acute Lymphoblastic 3 and Childhood B-Cell Acute Lymphoblastic Leukemia.
		serine/threonine-protein kinase Polo Like Kinase 1	PLK1	The Ser/Thr protein kinase encoded by this gene belongs to the CDC5/Polo subfamily. It is highly expressed during mitosis and elevated levels are found in many different types of cancer. Depletion of this protein in cancer cells dramatically inhibited cell proliferation and induced apoptosis; hence, it is a target for cancer therapy.	Diseases associated with PLK1 include Gonococcal Keratitis and Brain Glioma.
NSC130801	2-[[(6-Methoxyquinolin-8-yl)amino]methyl]phenol	geminin	GMNN	This gene encodes a protein that plays a critical role in cell cycle regulation. The encoded protein inhibits DNA replication by binding to DNA replication factor Cdt1, preventing the incorporation of minichromosome maintenance proteins into the pre-replication complex. The encoded protein is expressed during the S and G2 phases of the cell cycle and is degraded by the anaphase-promoting complex …	Increased expression of this gene may play a role in several malignancies including colon, rectal and breast cancer.
NSC144694	(Z)-2-Naphthalen-1-yl-3-pyridin-4-ylprop-2-enamide	cytochrome P450 3A4	CYP3A4	This gene encodes a member of the cytochrome P450 superfamily of enzymes. The cytochrome P450 proteins are monooxygenases that catalyze many reactions involved in drug metabolism and synthesis of cholesterol, steroids and other lipids. This protein localizes to the endoplasmic reticulum and its expression is induced by glucocorticoids and some pharmacological agents. This enzyme is involved in th…	Diseases associated with CYP3A4 include Acetaminophen Metabolism and Drug Allergy.
		cytochrome P450 2C19	CYP2C19	This gene encodes a member of the cytochrome P450 superfamily of enzymes. The cytochrome P450 proteins are monooxygenases which catalyze many reactions involved in drug metabolism and synthesis of cholesterol, steroids and other lipids. This protein localizes to the endoplasmic reticulum and is known to metabolize many xenobiotics, including the anticonvulsive drug mephenytoin, omeprazole, diazep…	Diseases associated with CYP2C19 include Drug Metabolism, Poor, Cyp2c19-Related and Peptic Ulcer Disease.
		Golgi-associated PDZ and coiled-coil motif-containing protein isoform b	GOPC	This gene encodes a Golgi protein with a PDZ domain. The PDZ domain is globular and proteins which contain them bind other proteins through short motifs near the C-termini. Mice which are deficient in the orthologous protein have globozoospermia and are infertile.	Diseases associated with GOPC include Spermatogenic Failure 6 and Spermatogenic Failure 9.
		cystic fibrosis transmembrane conductance regulator	CFTR	This gene encodes a member of the ATP-binding cassette (ABC) transporter superfamily. The encoded protein functions as a chloride channel, making it unique among members of this protein family, and controls ion and water secretion and absorption in epithelial tissues. Channel activation is mediated by cycles of regulatory domain phosphorylation, ATP-binding by the nucleotide-binding domains, and …	The most frequently occurring mutation in cystic fibrosis, DeltaF508, results in impaired folding and trafficking of the encoded protein.
NSC204665	Ethyl 4-[(4-chloro-5-methyl-2-propan-2-ylphenoxy)carbonylamino]benzoate	short transient receptor potential channel 6 isoform 1	TRPC6	The protein encoded by this gene forms a receptor-activated calcium channel in the cell membrane. The channel is activated by diacylglycerol and is thought to be under the control of a phosphatidylinositol second messenger system. Activation of this channel occurs independently of protein kinase C and is not triggered by low levels of intracellular calcium.	Diseases associated with TRPC6 include Focal Segmental Glomerulosclerosis 2 and Genetic Steroid-Resistant Nephrotic Syndrome.
		ras-related protein Rab-9A	RAB9A	Involved in the transport of proteins between the endosomes and the trans Golgi network.	Diseases associated with RAB9A include Simpson-Golabi-Behmel Syndrome, Type 2.
		Transient Receptor Potential Cation Channel Subfamily C Member 4	TRPC4	This gene encodes a member of the canonical subfamily of transient receptor potential cation channels. The encoded protein forms a non-selective calcium-permeable cation channel that is activated by Gq-coupled receptors and tyrosine kinases, and plays a role in multiple processes including endothelial permeability, vasodilation, neurotransmitter release and cell proliferation. Single nucleotide p…	Diseases associated with TRPC4 include Photosensitive Epilepsy and Darier-White Disease.
		Transient Receptor Potential Cation Channel Subfamily C Member 6	TRPC6	The protein encoded by this gene forms a receptor-activated calcium channel in the cell membrane. The channel is activated by diacylglycerol and is thought to be under the control of a phosphatidylinositol second messenger system. Activation of this channel occurs independently of protein kinase C and is not triggered by low levels of intracellular calcium.	Diseases associated with TRPC6 include Focal Segmental Glomerulosclerosis 2 and Genetic Steroid-Resistant Nephrotic Syndrome.
		Glutamate Ionotropic Receptor NMDA Type Subunit 3A	GRIN3A	This gene encodes a subunit of the N-methyl-D-aspartate (NMDA) receptors, which belong to the superfamily of glutamate-regulated ion channels, and function in physiological and pathological processes in the central nervous system. This subunit shows greater than 90% identity to the corresponding subunit in rat. Studies in the knockout mouse deficient in this subunit suggest that this gene may be …	Diseases associated with GRIN3A include Macrodactyly and Depersonalization Disorder.
NSC211336	N-[3-(2-Chloro-4-nitrophenoxy)propyl]acetamide	heat shock factor-1	HSF1	The product of this gene is a transcription factor that is rapidly induced after temperature stress and binds heat shock promoter elements (HSE). This protein plays a role in the regulation of lifespan. Expression of this gene is repressed by phosphorylation, which promotes binding by heat shock protein 90.	Diseases associated with HSF1 include Heat-Shock Rna 1 and Prion Disease.
NSC283856	4-(4-Methoxyanilino)-2,2-dimethyl-1,3-dihydropyridine-6-thione	Eukaryotic translation initiation factor 4H	EIF4H	This gene encodes one of the translation initiation factors, which functions to stimulate the initiation of protein synthesis at the level of mRNA utilization. This gene is deleted in Williams syndrome, a multisystem developmental disorder caused by the deletion of contiguous genes at 7q11.23.	Diseases associated with EIF4H include Williams-Beuren Syndrome and Valproate Embryopathy.
		nuclear receptor ROR-gamma isoform 1	RORC	The protein encoded by this gene is a DNA-binding transcription factor and is a member of the NR1 subfamily of nuclear hormone receptors. The specific functions of this protein are not known; however, studies of a similar gene in mice have shown that this gene may be essential for lymphoid organogenesis and may play an important regulatory role in thymopoiesis. In addition, studies in mice sugges…	Diseases associated with RORC include Immunodeficiency 42 and Candidiasis.
		COP9 signalosome complex subunit 5	COPS5	The protein encoded by this gene is one of the eight subunits of COP9 signalosome, a highly conserved protein complex that functions as an important regulator in multiple signaling pathways. The structure and function of COP9 signalosome is similar to that of the 19S regulatory particle of 26S proteasome. COP9 signalosome has been shown to interact with SCF-type E3 ubiquitin ligases and act as a …	Diseases associated with COPS5 include Maxillary Sinus Adenocarcinoma and Xeroderma Pigmentosum, Complementation Group E.
		PRMT1 protein	PRMT1	This gene encodes a member of the protein arginine N-methyltransferase (PRMT) family. Post-translational modification of target proteins by PRMTs plays an important regulatory role in many biological processes, whereby PRMTs methylate arginine residues by transferring methyl groups from S-adenosyl-L-methionine to terminal guanidino nitrogen atoms. The encoded protein is a type I PRMT and is respo…	Diseases associated with PRMT1 include Ewing Sarcoma and Renal Wilms' Tumor.
		Hepatocyte Nuclear Factor 4 Alpha	HNF4A	The protein encoded by this gene is a nuclear transcription factor which binds DNA as a homodimer. The encoded protein controls the expression of several genes, including hepatocyte nuclear factor 1 alpha, a transcription factor which regulates the expression of several hepatic genes. This gene may play a role in development of the liver, kidney, and intestines. Mutations in this gene have been a…	Diseases associated with HNF4A include Maturity-Onset Diabetes Of The Young, Type 1 and Fanconi Renotubular Syndrome 4 With Maturity-Onset Diabetes Of The Young.
NSC301167	2-[(3,6-Dichloro-4-pyridazinyl)sulfanyl]phenylamine	aldehyde dehydrogenase 1 family, member A1	ALDH1A1	The protein encoded by this gene belongs to the aldehyde dehydrogenase family. Aldehyde dehydrogenase is the next enzyme after alcohol dehydrogenase in the major pathway of alcohol metabolism. There are two major aldehyde dehydrogenase isozymes in the liver, cytosolic and mitochondrial, which are encoded by distinct genes, and can be distinguished by their electrophoretic mobility, kinetic proper…	Diseases associated with ALDH1A1 include Erythroplakia and Ras-Associated Autoimmune Leukoproliferative Disorder.
		TAR DNA-binding protein 43	TARDBP	RNA-binding protein that is involved in various steps of RNA biogenesis and processing. It regulates the splicing of many non-coding and protein-coding RNAs including proteins involved in neuronal survival. Plays a role in maintaining mitochondrial homeostasis by regulating the processing of mitochondrial transcripts. Regulates also mRNA stability.Participates also in the normal skeletal muscle f…	Diseases associated with TARDBP include Amyotrophic Lateral Sclerosis 10 With Or Without Frontotemporal Dementia and Motor Neuron Disease.
NSC307703	3-(4-Chlorophenyl)quinazolin-4(3H)-one	aryl hydrocarbon receptor	AHR	Ligand-activated transcription factor that enables cells to adapt to changing conditions by sensing compounds from the environment, diet, microbiome and cellular metabolism, and which plays important roles in development, immunity and cancer.	Diseases associated with AHR include Retinitis Pigmentosa 85 and Retinitis Pigmentosa.
NSC319030	(E)-2-(1H-Benzimidazol-2-yl)-3-(2,6-dichlorophenyl)prop-2-enenitrile	aryl hydrocarbon receptor	AHR	Ligand-activated transcription factor that enables cells to adapt to changing conditions by sensing compounds from the environment, diet, microbiome and cellular metabolism, and which plays important roles in development, immunity and cancer	Diseases associated with AHR include Retinitis Pigmentosa 85 and Retinitis Pigmentosa.
		potassium channel subfamily K member 9	KCNK9	This gene encodes a protein that contains multiple transmembrane regions and two pore-forming P domains and functions as a pH-dependent potassium channel. Amplification and overexpression of this gene have been observed in several types of human carcinomas. This gene is imprinted in the brain, with preferential expression from the maternal allele. A mutation in this gene was associated with Birk-…	Diseases associated with KCNK9 include Birk-Barel Syndrome and Kcnk9 Imprinting Syndrome.
		beta-2 adrenergic receptor	ADRB2	This gene encodes beta-2-adrenergic receptor which is a member of the G protein-coupled receptor superfamily. This receptor is directly associated with one of its ultimate effectors, the class C L-type calcium channel Ca(V)1.2. This receptor-channel complex also contains a G protein, an adenylyl cyclase, cAMP-dependent kinase, and the counterbalancing phosphatase, PP2A. The assembly of the signal…	Diseases associated with ADRB2 include Asthma and Body Mass Index Quantitative Trait Locus 11.
		MAS-related GPR member X1	MRGPRX1	MRGPRX1 (MAS Related GPR Family Member X1) is a Protein Coding gene. Diseases associated with MRGPRX1 include Neurodermatitis and Isolated Growth Hormone Deficiency, Type Ib. Gene Ontology (GO) annotations related to this gene include G protein-coupled receptor activity. An important paralog of this gene is MRGPRX3.	Diseases associated with MRGPRX1 include Neurodermatitis and Isolated Growth Hormone Deficiency, Type Ib.
		NEDD8-conjugating enzyme Ubc12	NEDD8	NEDD8 (NEDD8 Ubiquitin Like Modifier) is a Protein Coding gene. Diseases associated with NEDD8 include Parkinson Disease, Late-Onset and Myeloma, Multiple. Among its related pathways are Clathrin-mediated endocytosis and Signaling by GPCR. Gene Ontology (GO) annotations related to this gene include ubiquitin protein ligase binding. An important paralog of this gene is UBC.	Diseases associated with NEDD8 include Parkinson Disease, Late-Onset and Myeloma, Multiple.
		NEDD8-activating enzyme E1 regulatory subunit isoform a	NAE1	The protein encoded by this gene binds to the beta-amyloid precursor protein. Beta-amyloid precursor protein is a cell surface protein with signal-transducing properties, and it is thought to play a role in the pathogenesis of Alzheimer's disease. In addition, the encoded protein can form a heterodimer with UBE1C and bind and activate NEDD8, a ubiquitin-like protein. This protein is required for …	Diseases associated with NAE1 include Alzheimer Disease.
		TAR DNA-binding protein 43	TARDBP	RNA-binding protein that is involved in various steps of RNA biogenesis and processing. It regulates the splicing of many non-coding and protein-coding RNAs including proteins involved in neuronal survival. Plays a role in maintaining mitochondrial homeostasis by regulating the processing of mitochondrial transcripts. Regulates also mRNA stability.Participates also in the normal skeletal muscle f…	Diseases associated with TARDBP include Amyotrophic Lateral Sclerosis 10 With Or Without Frontotemporal Dementia and Motor Neuron Disease.
		interleukin-1 beta proprotein	IL1B	The protein encoded by this gene is a member of the interleukin 1 cytokine family. This cytokine is produced by activated macrophages as a proprotein, which is proteolytically processed to its active form by caspase 1 (CASP1/ICE). This cytokine is an important mediator of the inflammatory response, and is involved in a variety of cellular activities, including cell proliferation, differentiation,…	Diseases associated with IL1B include Gastric Cancer, Hereditary Diffuse and Toxic Shock Syndrome.
NSC341956	Methyl 5,6-diacetyloxy-2-methyl-1,3-dihydroindole-2-carboxylate	Janus kinase 2 (a protein tyrosine kinase)	JAK2	Non-receptor tyrosine kinase involved in various processes such as cell growth, development, differentiation or histone modifications. Mediates essential signaling events in both innate and adaptive immunity. In the cytoplasm, plays a pivotal role in signal transduction via its association with type I receptors such as growth hormone (GHR), prolactin (PRLR), leptin (LEPR), erythropoietin (EPOR), …	A mutation in this gene has been associated with hyperimmunoglobulin E syndrome (HIES)
		glutathione S-transferase omega-1 isoform 1	GSTO1	The protein encoded by this gene is an omega class glutathione S-transferase (GST) with glutathione-dependent thiol transferase and dehydroascorbate reductase activities. GSTs are involved in the metabolism of xenobiotics and carcinogens. The encoded protein acts as a homodimer and is found in the cytoplasm.	Diseases associated with GSTO1 include Barrett's Adenocarcinoma and Night Blindness, Congenital Stationary, Type 1A.
NSC343343	2-Chloro-5-(2-thenoyl)pyridine	aryl hydrocarbon receptor	AHR	Ligand-activated transcription factor that enables cells to adapt to changing conditions by sensing compounds from the environment, diet, microbiome and cellular metabolism, and which plays important roles in development, immunity and cancer	Diseases associated with AHR include Retinitis Pigmentosa 85 and Retinitis Pigmentosa.
NSC343526	5-(4-Hydroxy-3,5-dimethyl-benzylidene)-2-thioxo-thiazolidin-4-one	Solute Carrier Family 12 Member 5	SLC12A5	K-Cl cotransporters are proteins that lower intracellular chloride concentrations below the electrochemical equilibrium potential. The protein encoded by this gene is an integral membrane K-Cl cotransporter that can function in either a net efflux or influx pathway, depending on the chemical concentration gradients of potassium and chloride. The encoded protein can act as a homomultimer, or as a …	Diseases associated with SLC12A5 include Epileptic Encephalopathy, Early Infantile, 34 and Epilepsy, Idiopathic Generalized 14.
		insulin-degrading enzyme isoform 1	IDE	This gene encodes a zinc metallopeptidase that degrades intracellular insulin, and thereby terminates insulins activity, as well as participating in intercellular peptide signalling by degrading diverse peptides such as glucagon, amylin, bradykinin, and kallidin. The preferential affinity of this enzyme for insulin results in insulin-mediated inhibition of the degradation of other peptides such a…	Diseases associated with IDE include Alzheimer Disease and Alzheimer Disease 6.
		Hypocretin Receptor 1	HCRTR1	The protein encoded by this gene is a G-protein coupled receptor involved in the regulation of feeding behavior. The encoded protein selectively binds the hypothalamic neuropeptide orexin A. A related gene (HCRTR2) encodes a G-protein coupled receptor that binds orexin A and orexin B.	Diseases associated with HCRTR1 include Narcolepsy and Rohhad.
		euchromatic histone-lysine N-methyltransferase 2	EHMT2	This gene encodes a methyltransferase that methylates lysine residues of histone H3. Methylation of H3 at lysine 9 by this protein results in recruitment of additional epigenetic regulators and repression of transcription. This gene was initially thought to be two different genes, NG36 and G9a, adjacent to each other in the HLA locus.	Diseases associated with EHMT2 include Hyperoxaluria, Primary, Type I and Kleefstra Syndrome.
		Proteasome 26S Subunit, Non-ATPase 14	PSMD14	This gene encodes a component of the 26S proteasome. The 26S proteasome is a large multiprotein complex that catalyzes the degradation of ubiquitinated intracellular proteins. The encoded protein is a component of the 19S regulatory cap complex of the 26S proteasome and mediates substrate deubiquitination.	Diseases associated with PSMD14 include Cystic Fibrosis and Angelman Syndrome.
		rac GTPase-activating protein 1 isoform a	RACGAP1	This gene encodes a GTPase-activating protein (GAP) that is a compoment of the centralspindlin complex. This protein binds activated forms of Rho GTPases and stimulates GTP hydrolysis, which results in negative regulation of Rho-mediated signals. This protein plays a regulatory role in cytokinesis, cell growth, and differentiation. Alternatively spliced transcript variants have been found for thi…	Diseases associated with RACGAP1 include Uterine Carcinosarcoma and Cataract 36.
		Phosphatidylinositol 5-phosphate 4-kinase type-2 alpha	PIP4K2A	Phosphatidylinositol-5,4-bisphosphate, the precursor to second messengers of the phosphoinositide signal transduction pathways, is thought to be involved in the regulation of secretion, cell proliferation, differentiation, and motility. The protein encoded by this gene is one of a family of enzymes capable of catalyzing the phosphorylation of phosphatidylinositol-5-phosphate on the fourth hydroxy…	Diseases associated with PIP4K2A include Leukemia, Acute Lymphoblastic 3 and Childhood B-Cell Acute Lymphoblastic Leukemia.
		Rap guanine nucleotide exchange factor 4	RAQPGEF4	RAPGEF4 (Rap Guanine Nucleotide Exchange Factor 4) is a Protein Coding gene. Diseases associated with RAPGEF4 include Lesch-Nyhan Syndrome and Cerebral Cavernous Malformations. Among its related pathways are Integration of energy metabolism and Signaling by GPCR. Gene Ontology (GO) annotations related to this gene include guanyl-nucleotide exchange factor activity and Ras GTPase binding. An impor…	Diseases associated with RAPGEF4 include Lesch-Nyhan Syndrome and Cerebral Cavernous Malformations.
NSC403374	1-Amidino-3-(4-chlorophenyl)thiourea	polyadenylate-binding protein 1	PAIP1	The protein encoded by this gene interacts with poly(A)-binding protein and with the cap-binding complex eIF4A. It is involved in translational initiation and protein biosynthesis. Overexpression of this gene in COS7 cells stimulates translation.	Paip1 was overexpressed in cervical cancer (CC) samples and associated with the adverse outcomes in patients with CC
		transcription activator BRG1 isoform 1	SMARCA4	The protein encoded by this gene is a member of the SWI/SNF family of proteins and is similar to the brahma protein of Drosophila. Members of this family have helicase and ATPase activities and are thought to regulate transcription of certain genes by altering the chromatin structure around those genes. The encoded protein is part of the large ATP-dependent chromatin remodeling complex SNF/SWI, w…	Diseases associated with SMARCA4 include Coffin-Siris Syndrome 4 and Rhabdoid Tumor Predisposition Syndrome 2.
		TDP1 protein	TDP1	The protein encoded by this gene is involved in repairing stalled topoisomerase I-DNA complexes by catalyzing the hydrolysis of the phosphodiester bond between the tyrosine residue of topoisomerase I and the 3-prime phosphate of DNA. This protein may also remove glycolate from single-stranded DNA containing 3-prime phosphoglycolate, suggesting a role in repair of free-radical mediated DNA double-…	Diseases associated with TDP1 include Spinocerebellar Ataxia, Autosomal Recessive, With Axonal Neuropathy 1 and Axonal Neuropathy.
		phospholipase A2, group III	PLA2G3	This gene encodes a protein that belongs to the secreted phospholipase A2 family, whose members include the bee venom enzyme. The encoded enzyme functions in lipid metabolism and catalyzes the calcium-dependent hydrolysis of the sn-2 acyl bond of phospholipids to release arachidonic acid and lysophospholipids. This enzyme acts as a negative regulator of ciliogenesis, and may play a role in cancer…	Diseases associated with PLA2G3 include Alzheimer Disease.
NSC503425	6-Chlorobenzo[d]thiazole-2-thiol	aldehyde dehydrogenase 1 family, member A1	ALDH1A1	The protein encoded by this gene belongs to the aldehyde dehydrogenase family. Aldehyde dehydrogenase is the next enzyme after alcohol dehydrogenase in the major pathway of alcohol metabolism. There are two major aldehyde dehydrogenase isozymes in the liver, cytosolic and mitochondrial, which are encoded by distinct genes, and can be distinguished by their electrophoretic mobility, kinetic proper…	Diseases associated with ALDH1A1 include Erythroplakia and Ras-Associated Autoimmune Leukoproliferative Disorder.
		Solute Carrier Family 12 Member 5	SLC12A5	K-Cl cotransporters are proteins that lower intracellular chloride concentrations below the electrochemical equilibrium potential. The protein encoded by this gene is an integral membrane K-Cl cotransporter that can function in either a net efflux or influx pathway, depending on the chemical concentration gradients of potassium and chloride. The encoded protein can act as a homomultimer, or as a …	Diseases associated with SLC12A5 include Epileptic Encephalopathy, Early Infantile, 34 and Epilepsy, Idiopathic Generalized 14.
		potassium voltage-gated channel subfamily KQT member 1 isoform 1	KCNQ1	This gene encodes a voltage-gated potassium channel required for repolarization phase of the cardiac action potential. This protein can form heteromultimers with two other potassium channel proteins, KCNE1 and KCNE3. Potassium channel that plays an important role in a number of tissues, including heart, inner ear, stomach and colon. Associates with KCNE beta subunits that modulates current kineti…	Diseases associated with KCNQ1 include Long Qt Syndrome 1 and Jervell And Lange-Nielsen Syndrome 1.
		potassium voltage-gated channel subfamily KQT member 2	KCNQ2	The M channel is a slowly activating and deactivating potassium channel that plays a critical role in the regulation of neuronal excitability. The M channel is formed by the association of the protein encoded by this gene and a related protein encoded by the KCNQ3 gene, both integral membrane proteins. M channel currents are inhibited by M1 muscarinic acetylcholine receptors and activated by reti…	Diseases associated with KCNQ2 include Epileptic Encephalopathy, Early Infantile, 7 and Seizures, Benign Familial Neonatal, 1.
		2-oxoglutarate Oxygenase	OGFOD1	OGFOD1 (2-Oxoglutarate And Iron Dependent Oxygenase Domain Containing 1) is a Protein Coding gene. Diseases associated with OGFOD1 include Intracranial Chondrosarcoma and Oliver-Mcfarlane Syndrome. Gene Ontology (GO) annotations related to this gene include iron ion binding and oxidoreductase activity, acting on paired donors, with incorporation or reduction of molecular oxygen, 2-oxoglutarate as…	Diseases associated with OGFOD1 include Intracranial Chondrosarcoma and Oliver-Mcfarlane Syndrome.
		Growth Factor, Augmenter Of Liver Regeneration	GFER	Regenerates the redox-active disulfide bonds in CHCHD4/MIA40, a chaperone essential for disulfide bond formation and protein folding in the mitochondrial intermembrane space. The reduced form of CHCHD4/MIA40 forms a transient intermolecular disulfide bridge with GFER/ERV1, resulting in regeneration of the essential disulfide bonds in CHCHD4/MIA40, while GFER/ERV1 becomes re-oxidized by donating e…	Diseases associated with GFER include Myopathy, Mitochondrial Progressive, With Congenital Cataract, Hearing Loss, And Developmental Delay and Mitochondrial Disorders.
		euchromatic histone-lysine N-methyltransferase 2	EHMT2	This gene encodes a methyltransferase that methylates lysine residues of histone H3. Methylation of H3 at lysine 9 by this protein results in recruitment of additional epigenetic regulators and repression of transcription. This gene was initially thought to be two different genes, NG36 and G9a, adjacent to each other in the HLA locus. Alternative splicing results in multiple transcript variants. …	Diseases associated with EHMT2 include Hyperoxaluria, Primary, Type I and Kleefstra Syndrome.
		Phosphatidylinositol 5-phosphate 4-kinase type-2 alpha	PIP4K2A	Phosphatidylinositol-5,4-bisphosphate, the precursor to second messengers of the phosphoinositide signal transduction pathways, is thought to be involved in the regulation of secretion, cell proliferation, differentiation, and motility. The protein encoded by this gene is one of a family of enzymes capable of catalyzing the phosphorylation of phosphatidylinositol-5-phosphate on the fourth hydroxy…	Diseases associated with PIP4K2A include Leukemia, Acute Lymphoblastic 3 and Childhood B-Cell Acute Lymphoblastic Leukemia.
NSC522131	N-(3,4-Dichlorophenyl)-N'-(2-hydroxyphenyl)urea	guanine nucleotide-binding protein G(o) subunit alpha isoform a	GNAS	This locus has a highly complex imprinted expression pattern. It gives rise to maternally, paternally, and biallelically expressed transcripts that are derived from four alternative promoters and 5' exons. Some transcripts contain a differentially methylated region (DMR) at their 5' exons, and this DMR is commonly found in imprinted genes and correlates with transcript expression. An antisense tr…	Diseases associated with GNAS include Mccune-Albright Syndrome and Osseous Heteroplasia, Progressive.
		regulator of G-protein signaling 4	RGS4	Regulator of G protein signaling (RGS) family members are regulatory molecules that act as GTPase activating proteins (GAPs) for G alpha subunits of heterotrimeric G proteins. RGS proteins are able to deactivate G protein subunits of the Gi alpha, Go alpha and Gq alpha subtypes. They drive G proteins into their inactive GDP-bound forms. Regulator of G protein signaling 4 belongs to this family. A…	Diseases associated with RGS4 include Schizophrenia and Bipolar Disorder.
		Regulator Of G Protein Signaling 8	RGS8	This gene is a member of the regulator of G protein signaling (RGS) family and encodes a protein with a single RGS domain. Regulator of G protein signaling (RGS) proteins are regulatory and structural components of G protein-coupled receptor complexes. They accelerate transit through the cycle of GTP binding and hydrolysis to GDP, thereby terminating signal transduction, but paradoxically, also a…
		regulator of G-protein signaling 16	RGS16	The protein encoded by this gene belongs to the 'regulator of G protein signaling' family. It inhibits signal transduction by increasing the GTPase activity of G protein alpha subunits. It also may play a role in regulating the kinetics of signaling in the phototransduction cascade.
		G Protein Subunit Alpha O1	GNAO1	The protein encoded by this gene represents the alpha subunit of the Go heterotrimeric G-protein signal-transducing complex. Defects in this gene are a cause of early-onset epileptic encephalopathy.	Diseases associated with GNAO1 include Epileptic Encephalopathy, Early Infantile, 17 and Neurodevelopmental Disorder With Involuntary Movements.
		Regulator Of G Protein Signaling 7	RGS7	RGS7 (Regulator Of G Protein Signaling 7) is a Protein Coding gene. Diseases associated with RGS7 include Prolonged Electroretinal Response Suppression and Congenital Stationary Night Blindness. Among its related pathways are Signaling by GPCR and Myometrial Relaxation and Contraction Pathways. Gene Ontology (GO) annotations related to this gene include obsolete signal transducer activity and G-p…	Diseases associated with RGS7 include Prolonged Electroretinal Response Suppression and Congenital Stationary Night Blindness.
		potassium voltage-gated channel subfamily KQT member 2	KCNQ2	The M channel is a slowly activating and deactivating potassium channel that plays a critical role in the regulation of neuronal excitability. The M channel is formed by the association of the protein encoded by this gene and a related protein encoded by the KCNQ3 gene, both integral membrane proteins. M channel currents are inhibited by M1 muscarinic acetylcholine receptors and activated by reti…	Diseases associated with KCNQ2 include Epileptic Encephalopathy, Early Infantile, 7 and Seizures, Benign Familial Neonatal, 1.
		sentrin-specific protease 8	SENP8	This gene encodes a cysteine protease that is a member of the sentrin-specific protease family. The encoded protein is involved in processing and deconjugation of the ubiquitin-like protein termed, neural precursor cell expressed developmentally downregulated 8.
		potassium voltage-gated channel subfamily KQT member 1 isoform 1	KCNQ1	This gene encodes a voltage-gated potassium channel required for repolarization phase of the cardiac action potential. This protein can form heteromultimers with two other potassium channel proteins, KCNE1 and KCNE3. Potassium channel that plays an important role in a number of tissues, including heart, inner ear, stomach and colon. Associates with KCNE beta subunits that modulates current kineti…	Diseases associated with KCNQ1 include Long Qt Syndrome 1 and Jervell And Lange-Nielsen Syndrome 1.
		ras-related protein Rab-9A	RAB9A	Involved in the transport of proteins between the endosomes and the trans Golgi network.	Diseases associated with RAB9A include Simpson-Golabi-Behmel Syndrome, Type 2.
		NPC intracellular cholesterol transporter 1 precursor	NPC1	This gene encodes a large protein that resides in the limiting membrane of endosomes and lysosomes and mediates intracellular cholesterol trafficking via binding of cholesterol to its N-terminal domain. It is predicted to have a cytoplasmic C-terminus, 13 transmembrane domains, and 3 large loops in the lumen of the endosome - the last loop being at the N-terminus. This protein transports low-dens…	Defects in this gene cause Niemann-Pick type C disease, a rare autosomal recessive neurodegenerative disorder characterized by over accumulation of cholesterol and glycosphingolipids in late endosomal/lysosomal compartments.
		scavenger receptor class B member 1 isoform 1	SCARB1	The protein encoded by this gene is a plasma membrane receptor for high density lipoprotein cholesterol (HDL). The encoded protein mediates cholesterol transfer to and from HDL. In addition, this protein is a receptor for hepatitis C virus glycoprotein E2.	Diseases associated with SCARB1 include High Density Lipoprotein Cholesterol Level Quantitative Trait Locus 6 and Hepatitis C.
		caspase-3 isoform a preproprotein	CASP3	The protein encoded by this gene is a cysteine-aspartic acid protease that plays a central role in the execution-phase of cell apoptosis. The encoded protein cleaves and inactivates poly(ADP-ribose) polymerase while it cleaves and activates sterol regulatory element binding proteins as well as caspases 6, 7, and 9. This protein itself is processed by caspases 8, 9, and 10. It is the predominant c…	Diseases associated with CASP3 include Oropharynx Cancer and Helicobacter Pylori Infection.
		Small Ubiquitin Like Modifier 1	SUMO1	This gene encodes a protein that is a member of the SUMO (small ubiquitin-like modifier) protein family. It functions in a manner similar to ubiquitin in that it is bound to target proteins as part of a post-translational modification system. However, unlike ubiquitin which targets proteins for degradation, this protein is involved in a variety of cellular processes, such as nuclear transport, tr…	Diseases associated with SUMO1 include Orofacial Cleft 10 and Cleft Lip.
		SUMO1/sentrin specific peptidase 7	SENP7	The reversible posttranslational modification of proteins by the addition of small ubiquitin-like SUMO proteins (see SUMO1; MIM 601912) is required for many cellular processes. SUMO-specific proteases, such as SENP7, process SUMO precursors to generate a C-terminal diglycine motif required for the conjugation reaction. They also display isopeptidase activity for deconjugation of SUMO-conjugated s…	Diseases associated with SENP7 include Schopf-Schulz-Passarge Syndrome and Malaria.
		D(1A) dopamine receptor	DRD1	This gene encodes the D1 subtype of the dopamine receptor. The D1 subtype is the most abundant dopamine receptor in the central nervous system. This G-protein coupled receptor stimulates adenylyl cyclase and activates cyclic AMP-dependent protein kinases. D1 receptors regulate neuronal growth and development, mediate some behavioral responses, and modulate dopamine receptor D2-mediated events.	Diseases associated with DRD1 include Cerebral Meningioma and Pathological Gambling.
		anoctamin-1 isoform 1	ANO1	ANO1 (Anoctamin 1) is a Protein Coding gene. Diseases associated with ANO1 include Frontal Sinus Squamous Cell Carcinoma and Frontal Sinus Cancer. Among its related pathways are Neuroscience and Transport of glucose and other sugars, bile salts and organic acids, metal ions and amine compounds. Gene Ontology (GO) annotations related to this gene include protein homodimerization activity and intra…	Diseases associated with ANO1 include Frontal Sinus Squamous Cell Carcinoma and Frontal Sinus Cancer.
		MAS-related GPR member X1	MRGPRX1	MRGPRX1 (MAS Related GPR Family Member X1) is a Protein Coding gene. Diseases associated with MRGPRX1 include Neurodermatitis and Isolated Growth Hormone Deficiency, Type Ib. Gene Ontology (GO) annotations related to this gene include G protein-coupled receptor activity. An important paralog of this gene is MRGPRX3.	Diseases associated with MRGPRX1 include Neurodermatitis and Isolated Growth Hormone Deficiency, Type Ib.
		M1 muscarinic receptor	CHRM1	The muscarinic cholinergic receptors belong to a larger family of G protein-coupled receptors. The functional diversity of these receptors is defined by the binding of acetylcholine and includes cellular responses such as adenylate cyclase inhibition, phosphoinositide degeneration, and potassium channel mediation. Muscarinic receptors influence many effects of acetylcholine in the central and per…	Diseases associated with CHRM1 include Heart Block, Congenital and Alzheimer Disease.
		Thyroid Stimulating Hormone Receptor	TSHR	The protein encoded by this gene is a membrane protein and a major controller of thyroid cell metabolism. The encoded protein is a receptor for thyrothropin and thyrostimulin, and its activity is mediated by adenylate cyclase. Defects in this gene are a cause of several types of hyperthyroidism.	Diseases associated with TSHR include Hypothyroidism, Congenital, Nongoitrous, 1 and Hyperthyroidism, Familial Gestational.
		transcription activator BRG1 isoform 1	SMARCA4	The protein encoded by this gene is a member of the SWI/SNF family of proteins and is similar to the brahma protein of Drosophila. Members of this family have helicase and ATPase activities and are thought to regulate transcription of certain genes by altering the chromatin structure around those genes. The encoded protein is part of the large ATP-dependent chromatin remodeling complex SNF/SWI, w…	Diseases associated with SMARCA4 include Coffin-Siris Syndrome 4 and Rhabdoid Tumor Predisposition Syndrome 2.
		muscarinic acetylcholine receptor M5	CHRM5	The muscarinic cholinergic receptors belong to a larger family of G protein-coupled receptors. The functional diversity of these receptors is defined by the binding of acetylcholine and includes cellular responses such as adenylate cyclase inhibition, phosphoinositide degeneration, and potassium channel mediation. Muscarinic receptors influence many effects of acetylcholine in the central and per…	Diseases associated with CHRM5 include Schizophrenia.
		BRCA1	BRCA1	This gene encodes a 190 kD nuclear phosphoprotein that plays a role in maintaining genomic stability, and it also acts as a tumor suppressor. The BRCA1 gene contains 22 exons spanning about 110 kb of DNA. The encoded protein combines with other tumor suppressors, DNA damage sensors, and signal transducers to form a large multi-subunit protein complex known as the BRCA1-associated genome surveilla…	Mutations in this gene are responsible for approximately 40% of inherited breast cancers and more than 80% of inherited breast and ovarian cancers.
		potassium voltage-gated channel subfamily E member 1	KCNE1	The product of this gene belongs to the potassium channel KCNE family. Potassium ion channels are essential to many cellular functions and show a high degree of diversity, varying in their electrophysiologic and pharmacologic properties. This gene encodes a transmembrane protein known to associate with the product of the KVLQT1 gene to form the delayed rectifier potassium channel. Mutation in thi…	Diseases associated with KCNE1 include Jervell And Lange-Nielsen Syndrome 2 and Long Qt Syndrome 5.
NSC622689	5-(3-Chlorophenyl)imino-N,N-dimethyl-1,2,4-dithiazol-3-amine;hydrobromide	Solute Carrier Family 12 Member 5	SLC12A5	K-Cl cotransporters are proteins that lower intracellular chloride concentrations below the electrochemical equilibrium potential. The protein encoded by this gene is an integral membrane K-Cl cotransporter that can function in either a net efflux or influx pathway, depending on the chemical concentration gradients of potassium and chloride. The encoded protein can act as a homomultimer, or as a …	Diseases associated with SLC12A5 include Epileptic Encephalopathy, Early Infantile, 34 and Epilepsy, Idiopathic Generalized 14.
		Microtubule-associated protein tau	MAPT	This gene encodes the microtubule-associated protein tau (MAPT) whose transcript undergoes complex, regulated alternative splicing, giving rise to several mRNA species. MAPT transcripts are differentially expressed in the nervous system, depending on stage of neuronal maturation and neuron type. MAPT gene mutations have been associated with several neurodegenerative disorders such as Alzheimer's …	Diseases associated with MAPT include Frontotemporal Dementia and Supranuclear Palsy, Progressive, 1.
		putative potassium channel subunit	KCNQ1	This gene encodes a voltage-gated potassium channel required for repolarization phase of the cardiac action potential. This protein can form heteromultimers with two other potassium channel proteins, KCNE1 and KCNE3. Potassium channel that plays an important role in a number of tissues, including heart, inner ear, stomach and colon. Associates with KCNE beta subunits that modulates current kineti…	Diseases associated with KCNQ1 include Long Qt Syndrome 1 and Jervell And Lange-Nielsen Syndrome 1.
		kappa-type opioid receptor isoform 1	OPRK1	This gene encodes an opioid receptor, which is a member of the 7 transmembrane-spanning G protein-coupled receptor family. It functions as a receptor for endogenous ligands, as well as a receptor for various synthetic opioids. Ligand binding results in inhibition of adenylate cyclase activity and neurotransmitter release. This opioid receptor plays a role in the perception of pain and mediating t…	Diseases associated with OPRK1 include Morphine Dependence and Alcohol Dependence.
		nuclear receptor ROR-gamma isoform 1	RORC	Involved in DNA damage response. Involved in a RAD9A-related damage checkpoint, a pathway that is important in determining whether DNA damage is compatible with cell survival or whether it requires cell elimination by apoptosis. Modulates the RAD9A interaction with BCL2 and thereby induces DNA damages-induced apoptosis.	Diseases associated with RORC include Immunodeficiency 42 and Candidiasis.
		DNA damage-inducible transcript 3 protein	DDIT3	This gene encodes a member of the CCAAT/enhancer-binding protein (C/EBP) family of transcription factors. The protein functions as a dominant-negative inhibitor by forming heterodimers with other C/EBP members, such as C/EBP and LAP (liver activator protein), and preventing their DNA binding activity. The protein is implicated in adipogenesis and erythropoiesis, is activated by endoplasmic reticu…	Diseases associated with DDIT3 include Myxoid Liposarcoma and Liposarcoma.
		potassium voltage-gated channel subfamily KQT member 1 isoform 1	KCNQ1	This gene encodes a voltage-gated potassium channel required for repolarization phase of the cardiac action potential. This protein can form heteromultimers with two other potassium channel proteins, KCNE1 and KCNE3. Potassium channel that plays an important role in a number of tissues, including heart, inner ear, stomach and colon. Associates with KCNE beta subunits that modulates current kineti…	Diseases associated with KCNQ1 include Long Qt Syndrome 1 and Jervell And Lange-Nielsen Syndrome 1.
		potassium voltage-gated channel subfamily KQT member 2	KCNQ2	The M channel is a slowly activating and deactivating potassium channel that plays a critical role in the regulation of neuronal excitability. The M channel is formed by the association of the protein encoded by this gene and a related protein encoded by the KCNQ3 gene, both integral membrane proteins. M channel currents are inhibited by M1 muscarinic acetylcholine receptors and activated by reti…	Diseases associated with KCNQ2 include Epileptic Encephalopathy, Early Infantile, 7 and Seizures, Benign Familial Neonatal, 1.
		C-C chemokine receptor type 6	CCR6	This gene encodes a member of the beta chemokine receptor family, which is predicted to be a seven transmembrane protein similar to G protein-coupled receptors. The gene is preferentially expressed by immature dendritic cells and memory T cells. The ligand of this receptor is macrophage inflammatory protein 3 alpha (MIP-3 alpha). This receptor has been shown to be important for B-lineage maturati…	Diseases associated with CCR6 include Limited Scleroderma and Immune System Disease.
		euchromatic histone-lysine N-methyltransferase 2	EHMT2	This gene encodes a methyltransferase that methylates lysine residues of histone H3. Methylation of H3 at lysine 9 by this protein results in recruitment of additional epigenetic regulators and repression of transcription. This gene was initially thought to be two different genes, NG36 and G9a, adjacent to each other in the HLA locus.	Diseases associated with EHMT2 include Hyperoxaluria, Primary, Type I and Kleefstra Syndrome.
		vitamin D3 receptor isoform VDRA	VDR	This gene encodes vitamin D3 receptor, which is a member of the nuclear hormone receptor superfamily of ligand-inducible transcription factors. This receptor also functions as a receptor for the secondary bile acid, lithocholic acid. Downstream targets of vitamin D3 receptor are principally involved in mineral metabolism, though this receptor regulates a variety of other metabolic pathways, such …	Diseases associated with VDR include Vitamin D-Dependent Rickets, Type 2A and Rickets.
		SMAD Family Member 3	Smad3	The SMAD family of proteins are a group of intracellular signal transducer proteins similar to the gene products of the Drosophila gene 'mothers against decapentaplegic' (Mad) and the C. elegans gene Sma. The SMAD3 protein functions in the transforming growth factor-beta signaling pathway, and transmits signals from the cell surface to the nucleus, regulating gene activity and cell proliferation.…	Diseases associated with SMAD3 include Loeys-Dietz Syndrome 3 and Familial Thoracic Aortic Aneurysm And Aortic Dissection.
		C-X-C chemokine receptor type 6	CXCR6	CXCR6 (C-X-C Motif Chemokine Receptor 6) is a Protein Coding gene. Diseases associated with CXCR6 include Diabetes Mellitus, Insulin-Dependent, 22 and Sarcoidosis 1. Among its related pathways are Signaling by GPCR and Akt Signaling. Gene Ontology (GO) annotations related to this gene include G protein-coupled receptor activity and C-X-C chemokine receptor activity. An important paralog of this g…	Diseases associated with CXCR6 include Diabetes Mellitus, Insulin-Dependent, 22 and Sarcoidosis 1.
		apelin receptor	APLNR	This gene encodes a member of the G protein-coupled receptor gene family. The encoded protein is related to the angiotensin receptor, but is actually an apelin receptor that inhibits adenylate cyclase activity and plays a counter-regulatory role against the pressure action of angiotensin II by exerting hypertensive effect. It functions in the cardiovascular and central nervous systems, in glucose…	Diseases associated with APLNR include Alzheimer Disease 16 and Dementia.
		SWI/SNF related, matrix associated, actin dependent regulator of chromatin, subfamily a, member 2, isoform CRA_a	SMARCC2	The protein encoded by this gene is a member of the SWI/SNF family of proteins, whose members display helicase and ATPase activities and which are thought to regulate transcription of certain genes by altering the chromatin structure around those genes. The encoded protein is part of the large ATP-dependent chromatin remodeling complex SNF/SWI and contains a predicted leucine zipper motif typical…	Diseases associated with SMARCC2 include Coffin-Siris Syndrome 8 and Coffin-Siris Syndrome 1.
		TDP1 protein	TDP1	The protein encoded by this gene is involved in repairing stalled topoisomerase I-DNA complexes by catalyzing the hydrolysis of the phosphodiester bond between the tyrosine residue of topoisomerase I and the 3-prime phosphate of DNA. This protein may also remove glycolate from single-stranded DNA containing 3-prime phosphoglycolate, suggesting a role in repair of free-radical mediated DNA double-…	Diseases associated with TDP1 include Spinocerebellar Ataxia, Autosomal Recessive, With Axonal Neuropathy 1 and Axonal Neuropathy.
		Polo Like Kinase 1	PLK1	The Ser/Thr protein kinase encoded by this gene belongs to the CDC5/Polo subfamily. It is highly expressed during mitosis and elevated levels are found in many different types of cancer. Depletion of this protein in cancer cells dramatically inhibited cell proliferation and induced apoptosis; hence, it is a target for cancer therapy.	Diseases associated with PLK1 include Gonococcal Keratitis and Brain Glioma.
Chemicals with no identified biological targets at the time of database search
NSC637317	(E)-3-(4-Bromophenyl)-2-diethoxyphosphorylprop-2-enenitrile	none
NSC11624	4-[(4-Chlorophenyl)thio]-1-methyl-1H-pyrazolo[3,4-d]pyrimidine	none
NSC13800	N,N-Dimethyl-1,3-dioxo-1,3-dihydro-2H-isoindole-2-sulfonamide	none
NSC22070	[(8Z)-3,8-Dimethyl-12-methylidene-13-oxo-4,14-dioxatricyclo[9.3.0.03,5]tetradec-8-en-10-yl] acetate	none
NSC37003	Benzenesulfonamide, N,N,4-trimethyl-3-nitro	none
NSC325319	Didemnin B	none

## Sheet: All NSC chem IDs tested
NSC
18473
30041
38968
42633
47881
48231
51787
75071
113532
122276
135857
148304
149877
173969
200686
371768
679449
5784
7494
7606
7950
9441
9489
10427
10772
11141
11470
12588
13213
14767
14771
15133
16021
16162
16631
16646
16873
18415
19219
19848
20559
20586
22847
22848
27389
28011
28837
29874
31712
33823
34210
34794
34983
35679
35680
37717
37883
38854
40840
41321
42021
42028
43013
43512
43546
43564
43805
45117
45719
47496
48422
49252
50751
53506
55459
55573
55957
57890
60202
60239
41331
93260
41833
34552
62840
135700
135810
137059
147829
150821
150982
151901
152632
154718
155196
155698
60373
60377
60478
61719
62129
62318
62609
63311
63314
67307
67602
70444
70980
72292
73482
73507
75786
75846
75866
76484
77422
78609
78999
79010
80807
81462
82339
82769
83076
83237
83339
83345
87504
88814
88882
89720
90444
93931
96979
97104
97538
102025
102509
104993
106045
106581
108655
109231
109292
109528
109813
111107
117386
118832
119878
119969
122131
123458
125197
127458
127947
131982
134577
134580
158538
162915
163104
163920
164965
165665
170664
191029
195031
204928
206630
227309
234764
246415
269905
276369
287065
288686
303603
303800
311723
331198
339578
331208
351107
372063
404057
513815
650438
653544
664971
672441
1451
1620
2561
2805
3001
4263
4921
5995
6866
6910
7327
8090
8179
8481
9341
9358
9461
9852
10042
10091
10416
10428
10995
11150
11826
12227
12251
13653
13974
14528
15362
15364
15571
16416
17129
19063
19096
19108
19115
19487
19637
20045
21034
21506
21678
23123
23247
23248
31741
14304
14303
11991
11891
3961
163906
56906
42212
40383
50572
34769
21725
17339
162292
45291
23672
23895
23906
23994
24035
25368
25720
26371
26744
26821
27032
27532
27628
28341
28371
29090
29471
29620
31208
31664
32838
32840
33005
34774
34777
35676
36162
36520
36582
36914
37003
37812
38042
38490
38743
38845
39336
47628
48471
48964
49652
49701
50633
51331
54509
55770
56455
57103
57165
57318
57670
39795
40382
40467
40500
40614
40669
41092
41323
42014
42448
42846
44688
45153
58907
59776
60266
61888
62611
63001
63865
63963
64347
65592
66837
68982
70534
70959
71795
73170
77468
78130
79139
79253
79538
81018
81120
81213
81703
83715
85179
85326
87344
87352
87822
88811
88883
88962
89249
89258
89723
91516
91785
92207
92794
93817
94945
96491
98686
98857
99034
100120
101266
101809
102086
103353
103770
105171
105319
106208
106282
106461
106506
106570
106863
108972
109084
109086
109174
109466
109871
111113
111552
111846
112677
113486
117554
117741
117922
120286
120307
121781
123141
125727
73054
154587
306752
311074
311727
319034
321506
329676
330497
331931
332473
335048
341074
343343
343344
343783
126757
128141
128281
128751
130872
131388
131986
133195
134666
139257
140892
143348
144958
144982
148170
149286
150954
152376
152393
152551
153330
153399
156616
157767
158410
159031
163144
164208
164511
165883
166547
166583
170578
170621
176765
182400
190336
191775
196148
197049
202883
204920
204976
205843
210816
215276
220030
227383
234945
252777
255025
261610
263636
274905
277806
279895
282187
284234
289365
293334
298197
301168
308819
309971
366807
367487
370367
372134
373427
373535
375392
400976
402083
402843
403374
403379
404297
509563
601351
605333
622175
636717
636918
636948
637290
637308
638080
638134
643146
643150
643173
645987
646976
659107
659437
659449
660300
660301
667251
479
1847
3076
3247
4429
5426
5564
6731
6821
6844
7218
7420
7572
7745
7867
7962
8910
10173
10211
10768
11276
11296
11664
11912
12028
12644
12633
12646
12769
13151
13248
13345
13434
13579
13658
13783
13785
13800
14380
14396
14398
15358
15359
15784
16703
11275
12488
38007
503425
33173
10865
11023
647136
6145
8816
11624
39352
14311
515893
16712
17055
17148
17507
19113
19125
19824
20618
20619
21333
21603
21683
21709
21710
22801
22806
23713
23715
25678
25740
25876
26692
28377
29073
30712
30930
31064
31069
31672
31698
31703
32892
33010
33758
34875
34879
34910
36586
36815
37433
37612
37955
38352
39047
39938
40273
40275
40306
40749
40751
41066
41376
41377
41378
41614
41805
42096
42135
42537
42538
43308
43344
43409
44556
45086
45536
45745
45815
46212
47522
48480
49847
50680
51349
51351
54645
55453
55854
59430
59782
59984
60303
62901
66020
68841
68971
69187
70307
70308
73753
76175
76478
76549
76786
78623
78697
79887
87008
87690
88324
88402
88795
89349
89429
89759
93427
93945
94259
94914
95909
97865
98026
98049
98938
99629
100058
100942
101679
105432
107022
108783
109747
110899
111847
111848
112541
112941
116640
116644
116977
117197
120573
120631
120961
121182
121268
122385
125531
126224
127438
129220
129929
130801
132868
133002
134159
60037
66122
116508
276736
294625
294747
299967
301167
302584
305179
305328
305329
305743
307703
308847
310113
134199
134674
138398
139021
140873
140899
142269
144694
147866
148832
149017
151262
153172
153792
156957
157966
158383
158972
159686
163802
164464
165599
165701
165760
166846
170637
170955
171303
175743
176367
177866
178873
179822
180964
191491
193528
201634
203837
205909
205913
205968
207895
211336
213700
213708
214005
214029
215585
216183
216618
220138
228155
238929
240029
241621
252172
270759
280492
283845
283856
285669
288024
294150
294153
312606
319079
319436
319471
321792
326644
331972
332186
332452
337974
343526
343557
351202
352888
358311
361570
361666
364889
367416
367474
367480
369066
370383
372769
374814
375105
377384
378711
379468
379536
379651
379872
380279
400770
400938
402590
406423
408734
408860
522131
524385
524615
525721
636718
637343
637354
637359
641395
641396
643029
643171
643174
645330
653004
655958
657149
659436
661221
680515
680516
683648
689002
3752
3753
5476
6101
7436
7578
9037
11437
12262
12544
12628
12650
13156
13616
14142
16722
17128
18883
369070
659434
660296
13380
37168
6268
25673
81493
640541
11663
30622
33472
33575
87838
636734
3064
11307
29672
37187
60659
80313
81856
19123
24032
24951
25435
25457
26113
26112
26349
27305
28080
30205
30260
32673
32873
33353
33478
33738
34865
35545
35582
36525
36693
36758
39984
43087
43088
43271
45527
45545
46213
46492
47147
47680
50648
50651
50690
51683
55152
55273
56410
60013
60423
61642
65689
69359
70413
71097
71866
71881
76015
76988
81750
82560
83318
83497
86467
87010
87084
90737
90749
91378
91382
92892
93033
94600
96996
98363
99634
99657
99660
99663
100827
101789
102742
105348
105781
105798
105827
110562
111118
111194
112125
114436
114449
116720
120290
120622
121908
123389
126226
126347
132986
133074
133075
137112
142277
142446
145992
146554
146769
146770
147358
149054
150114
150432
151252
153391
154585
156563
156939
157725
158959
159092
159398
164435
164459
165704
169409
176736
177407
186067
187675
190501
191441
201428
201625
201868
202705
204321
204529
205827
205832
205842
205912
205954
209901
211094
211340
92833
149050
222362
252359
321502
324623
623638
630602
631160
632536
634396
637153
637317
637325
643176
655956
211356
211787
213989
215629
215684
215689
216607
216621
216623
241619
241624
246999
270063
278631
281254
281383
281623
281624
283849
285233
294750
300289
300540
302635
303612
305780
308848
308849
310347
310365
319030
319424
326182
326385
326422
326757
328111
329249
329250
329255
331968
332670
335504
338578
341956
343550
343966
343967
344270
362639
366801
371765
372275
372287
372499
372767
375981
375982
400070
401077
403692
407628
622608
623109
660151
3323
5157
5836
9032
11668
12666
13487
16437
16736
17355
19061
20192
26258
29200
31748
34871
36317
36818
45572
46075
47722
49852
50650
50654
50688
57624
63680
65537
71033
73053
78846
80137
81463
81915
84100
84126
87831
89602
91340
91355
91356
91357
91368
91395
91396
91397
91398
91402
97920
106231
107679
110300
111210
114414
116709
117028
117268
117987
120289
123115
131616
133073
134137
151888
154389
156565
157722
158376
163823
164991
191454
194248
201863
204262
204665
205798
214009
214026
215721
11881
13316
88600
109451
338601
116702
35930
37627
54709
121861
338963
32984
37219
60785
125095
219894
341196
680495
4292
88916
163443
216633
142335
216606
217697
263220
270737
270738
271923
275971
288027
292140
292923
305798
309874
309892
310324
321496
332294
335506
378719
379099
298892
317605
319435
319994
320218
328104
338042
339161
345845
353263
359472
367089
367306
377852
379555
601359
607097
622689
645033
659509
661122
670283
672865
1614
2186
5069
5856
13051
13294
13791
30663
42199
43678
57608
59620
63126
65238
70933
82802
85433
93354
121868
127133
132232
135618
136513
156516
158413
163910
166259
201631
203912
204232
215718
268487
280058
5907
11667
19803
37553
37641
41400
55691
58052
60339
60340
67090
67436
73735
80734
80997
103520
146557
146771
168184
211490
281816
310326
319990
322661
321491
78676
299382
308835
319709
326380
27592
222365
326415
327702
96021
293778
328097
340852
639174
29858
31762
45383
45384
61610
80731
80735
83950
91529
133071
202386
259242
260594
269148
310325
328101
345647
379880
3391
72715
671136
122819
7524
227186
19990
156219
757
2952
5113
5159
5366
7524
7668
8519
9665
11440
11926
12097
13252
14975
15780
22070
22842
23969
26258
26326
29854
30552
31048
31867
32192
32979
32982
35611
36351
36398
42038
45383
45923
51001
56464
58368
60387
62709
67574
71795
72116
76022
82151
85236
85239
87511
89671
94600
96911
105388
107067
114344
118343
122224
122819
129536
133100
145118
150817
153858
157035
169627
176503
177406
177858
180515
209870
210236
226080
250429
250430
255109
263164
267461
270914
284200
284437
287088
292567
301683
302289
305222
307981
325014
330753
332598
332876
337783
338250
345647
350085
361902
369397
375294
376248
382796
407286
407306
409663
637086
661755
526417
122023
325319
3053
333856
285116
63701
106399
122750
221019
339555
349438
400978
401005
614552
26271
719655
131547
9168

## Sheet: Chemical causing persistent BPM
41 chemicals caused failure of BPM perforation					NSC1614	(4R)-4-[(3S,5R,8R,9S,10S,13R,14S,17R)-3-Hydroxy-4,4,10,13,14-pentamethyl-7,11-dioxo-2,3,5,6,8,9,12,15,16,17-decahydro-1H-cyclopenta[a]phenanthren-17-yl]pentanoic acid
					NSC7962	3-[4-(2-Methylbutan-2-yl)phenoxy]benzoic acid
					NSC11624	4-[(4-Chlorophenyl)thio]-1-methyl-1H-pyrazolo[3,4-d]pyrimidine
					NSC13380	4-(1,3-Benzothiazol-2-ylsulfanyl)-6-methoxy-2-methylquinoline
					NSC13800	N,N-Dimethyl-1,3-dioxo-1,3-dihydro-2H-isoindole-2-sulfonamide
					NSC22070	[(8Z)-3,8-Dimethyl-12-methylidene-13-oxo-4,14-dioxatricyclo[9.3.0.03,5]tetradec-8-en-10-yl] acetate
					NSC26744	6-Hydroxyflavone
					NSC30930	5-(Benzyloxy)-1H-indole-2-carboxylic acid
					NSC31703	Ethyl N-[4-[(E)-3-phenylprop-2-enoyl]phenyl]carbamate
					NSC33758	(5-Methyl-2-propan-2-ylphenyl) N-(4-methoxyphenyl)carbamate
					NSC36525	8-[(4-Tert-butylphenoxy)methyl]-1,3-dimethyl-3,7-dihydro-1h-purine-2,6-dione
					NSC37003	Benzenesulfonamide, N,N,4-trimethyl-3-nitro-
					NSC45536	2-Naphthol, 1-(p-fluorophenylazo)-
					NSC50572	5,7-Dimethyl-4-(propan-2-ylsulfanyl)pyrido[2,3-d]pyrimidin-2-amine
					NSC54509	2,2'-Dithiodianiline
					NSC60037	Niazo
					NSC63001	alpha-(p-Methoxyphenyl)-3-pyridineacrylonitrile
					NSC68971	5-Phenyloxycarbonylaminosalicylic acid
					NSC81915	CID 255889
					NSC82151	Daunorubicin
					NSC88402	5-Methoxy-2-phenoxy-2-sulfanylidene-1,3-dihydro-1,3,2lambda5-benzodiazaphosphole
					NSC91396	1-[4-(2-Chlorophenyl)piperazin-1-yl]-3-(1-naphthyloxy)propan-2-ol
					NSC91516	Ethanedione, di-3-pyridinyl-
					NSC95909	5-(2-Naphthalenylmethylidene)-1,3-diazinane-2,4,6-trione
					NSC130801	2-[[(6-Methoxyquinolin-8-yl)amino]methyl]phenol
					NSC144694	(Z)-2-Naphthalen-1-yl-3-pyridin-4-ylprop-2-enamide
					NSC204665	Ethyl 4-[(4-chloro-5-methyl-2-propan-2-ylphenoxy)carbonylamino]benzoate
					NSC211336	N-[3-(2-Chloro-4-nitrophenoxy)propyl]acetamide
					NSC283856	4-(4-Methoxyanilino)-2,2-dimethyl-1,3-dihydropyridine-6-thione
					NSC301167	2-[(3,6-Dichloro-4-pyridazinyl)sulfanyl]phenylamine
					NSC307703	3-(4-Chlorophenyl)quinazolin-4(3H)-one
					NSC319030	(E)-2-(1H-Benzimidazol-2-yl)-3-(2,6-dichlorophenyl)prop-2-enenitrile
					NSC325319	Didemnin B
					NSC341956	Methyl 5,6-diacetyloxy-2-methyl-1,3-dihydroindole-2-carboxylate
					NSC343343	2-Chloro-5-(2-thenoyl)pyridine
					NSC343526	5-(4-Hydroxy-3,5-dimethyl-benzylidene)-2-thioxo-thiazolidin-4-one
					NSC403374	1-Amidino-3-(4-chlorophenyl)thiourea
					NSC503425	6-Chlorobenzo[d]thiazole-2-thiol
					NSC522131	N-(3,4-Dichlorophenyl)-N'-(2-hydroxyphenyl)urea
					NSC622689	5-(3-Chlorophenyl)imino-N,N-dimethyl-1,2,4-dithiazol-3-amine;hydrobromide
					NSC637317	(E)-3-(4-Bromophenyl)-2-diethoxyphosphorylprop-2-enenitrile

## Sheet: All Targets
traget gene symbol	# of chemicals that can inhibit the target					total # targets	176
						total number that are inhibited by 3 or more chemicals	27
TDP1	11
EHMT2	9
PLK1	5
RORC	5
ATAD5	4
CFTR	4
GFER	4
KCNQ1	4
NPC1	4
RAB9A	4
SMARCA4	4
SUMO1	4
TARDBP	4
AHR	3
BAZ2B	3
CASP3	3
GMNN	3
GOPC	3
HNF4A	3
IL1B	3
JAK2	3
KCNQ2	3
MAPT	3
OGFOD1	3
PIP4K2A	3
SENP8	3
SLC12A5	3
VDR	3
ABHD5	2
AR	2
BRCA1	2
CHRM1	2
DDIT3	2
EIF4H	2
HSP90AA1	2
MCL1	2
MRGPRX1	2
NEDD8	2
NFE2L2	2
NR3C1	2
PAFAH1B1	2
PAIP1	2
PLIN5	2
PRMT1	2
RACGAP1	2
SENP7	2
SMAD3	2
THRB	2
TRPC6	2
ABCC1	1
ABCC2	1
ABCG2	1
ADRB2	1
ALDH1A1	1
ANO1	1
APAF1	1
APLNR	1
APOBEC3G	1
ATM	1
BCL2L1	1
BLM	1
CALM1	1
CASP7	1
CBFB	1
CBX1	1
CCDC88A	1
CCR6	1
CGAS	1
CHRM5	1
COL4A1	1
COPS5	1
CTNNB1	1
CXCR6	1
CYP19A1	1
CYP1A2	1
CYP2C19	1
CYP3A4	1
DRD1	1
DRD2	1
DRDE	1
ESR1	1
ESR2	1
ESRRA	1
FASN	1
FOSB	1
GAA	1
GABRP	1
GLI3	1
GNAI1	1
GNAI3	1
GNAO1	1
GNAS	1
GPR183	1
GRIN3A	1
GSTO1	1
H2AX	1
HCRTR1	1
HDAC1	1
HDAC10	1
HDAC11	1
HDAC2	1
HDAC3	1
HDAC4	1
HDAC5	1
HDAC6	1
HDAC7	1
HDAC8	1
HDAC9	1
HSF1	1
HTR5A	1
HTT	1
IDE	1
IDH1	1
IFNG	1
IL2B	1
KCNE1	1
KCNK9	1
KEAP1	1
KLK7	1
LARGE1	1
LYPLA2	1
MAPK1	1
MDM2	1
MDM4	1
MYBPC3	1
NAE1	1
NCOA1	1
NCOA2	1
NOD1	1
NR0B1	1
NR1H4	1
NR1I3	1
NR2E3	1
OPRD1	1
OPRK1	1
OPRM1	1
PAX8	1
PGR	1
PLA2G3	1
PMP22	1
POLK	1
PPARD	1
PPARG	1
PPP1R15A	1
PSMD14	1
PTGER2	1
RAQPGEF4	1
RARA	1
RGS12	1
RGS16	1
RGS4	1
RGS7	1
RGS8	1
RUNX-1	1
SCARB1	1
SMAD2	1
SMARCC2	1
SNCA	1
SRD5A2	1
STK33	1
TAAR1	1
TNNC1	1
TNNI3	1
TNNT2	1
TOP1	1
TOP2A	1
TP53	1
TPM1	1
TRPA1	1
TRPC4	1
TRPM8	1
TSHR	1
UBA2	1
USP1	1
WEE1	1
YAP1	1

## Sheet: Developmental Targets
targets that are part of signaling pathways or transcription factors important in development
PAX8
CALM1
RORC
JAK2
MAPK1
KLK7
CTNNB1
RARA
GLI3
SMAD3
YAP1
ALDH1A1

## Sheet: Functional Categories
Pathways	# of genes	percentage
5HT1 type receptor mediated signaling pathway (P04373)	5	2.84091
Apoptosis signaling pathway (P00006)	7	3.97727
CCKR signaling map (P06959)	9	5.11364
Dopamine receptor mediated signaling pathway (P05912)	5	2.84091
Enkephalin release (P05913)	6	3.40909
Gonadotropin-releasing hormone receptor pathway (P06664)	17	9.65909
Heterotrimeric G-protein signaling pathway (Gi and Gs alpha) (P00026)	17	9.65909
Heterotrimeric G-protein signaling pathway (Gq and Go alpha) (P00027)	13	7.38636
Huntington disease (P00029)	5	2.84091
Inflammation chemokine and cytokine signaling pathway (P00031)	11	6.25
Opioid proenkephalin pathway (P05915)	5	2.84091
Opioid proopiomelanocortin pathway (P05917)	6	3.40909
p53 pathway (P00059)	8	4.54545
p53 pathway feedback loops 2 (P04398)	5	2.84091
Wnt signaling pathway (P00057)	9	5.11364
