# Supplementary material for: Jak2 and Jaw Muscles Are Required for Buccopharyngeal Membrane Perforation during Mouth Development
Source: J Dev Biol. 2023 May 31;11(2):24. doi: 10.3390/jdb11020024 (PMC10298892; doi:10.3390/jdb11020024)
Supplement: Supplementary file 1 [file jdb-11-00024-s001.zip › Suppl Exel File 4 overlap in screens.xlsx]

## Sheet: overlap in screens
biological targets of 3 different chemicals	genes affected in 8 patients with choanal atresia		overlap
28	35		JAK2
TDP1	DMRT1
EHMT2	DMRT2
PLK1	DMRT3
RORC	DOCK8
ATAD5	KANK1
CFTR	SMARCA2
GFER	AK3
KCNQ1	CBWD1
NPC1	CD274
RAB9A	CDC37L1
SMARCA4	ERMP1
SUMO1	FOXD4
TARDBP	GLDC
AHR	GLIS3
BAZ2B	IL33
CASP3	INSL4
GMNN	INSL6
GOPC	JAK2
HNF4A	KCNV2
IL1B	KDM4C
JAK2	KIAA2026
KCNQ2	MLANA
MAPT	PDCD1LG2
OGFOD1	PLGRKT
PIP4K2A	PTPRD
SENP8	RANBP6
SLC12A5	RCL1
VDR	RFX3
	RLN1
	RLN2
	SLC1A1
	SPATA6L
	TPD52L3
	UHRF2
	VLDLR
